# Supplementary material for: An anti-PD-1–GITR-L bispecific agonist induces GITR clustering-mediated T cell activation for cancer immunotherapy
Source: Nat Cancer. 2022 Mar 7;3(3):337–54. doi: 10.1038/s43018-022-00334-9 (PMC8960412; doi:10.1038/s43018-022-00334-9)
Supplement: Source Data Fig. 1 — Numerical data for Fig. 1. [file 43018_2022_334_MOESM4_ESM.xlsx]

## Sheet: Fig. 1
		Figure 1E
		Concentration (nM)	GITR Ab										GITR-RGY Ab										GITR-L										K-in-H-Fc-GITR-L										[(GITR-L)3]2-Fc
		266.67	0.775628	0.809377	0.683491	0.680665	0.947458	1.01344	0.803797	1.04781	1.25064	1.26839	1.09541	0.996146	0.863008	0.901449	0.435983	1.08831	1.31839	1.39288	1.58354	1.55904	1.06278	1.17393	0.782636	0.769659	0.983346	0.994875	1.27541	1.32199	1.41599	1.45974	1.1646	1.15105	0.926477	0.910657	1.13445	1.10182	1.47084	1.37894	1.48794	1.5112	1.16345	1.49001	0.932327	0.954644	1.11772	1.28501	1.421
		74.1343	0.97022	0.8489	0.668786	0.765537	0.990201	0.837966	0.878892	1.10626	1.2765	1.31356	1.18008	1.15469	1.03619	1.03692	0.426991	1.04058	1.40891	1.50429	1.56631	1.55008	1.18745	1.02761	0.784564	0.72598	0.916135	0.97529	1.29695	1.2865	1.33947	1.43285	1.03394	0.975355	0.840975	0.922744	1.03873	1.15791	1.39066	1.30472	1.47109	1.49447	1.1302	1.15921	0.880354	0.939938	1.18687	1.19233	1.43168
		20.6093	0.836517	0.833012	0.702323	0.763009	0.960916	0.852338	0.974797	1.15097	1.29838	1.33572	1.22077	1.2929	1.22107	1.23341	0.749163	1.20653	1.55491	1.69098	1.70574	1.74664	0.922716	0.951195	0.895221	0.770389	0.890967	0.933967	1.17775	1.16259	1.27705	1.35639	1.08895	1.12838	0.882223	0.852178	1.1595	0.96563	1.38082	1.18537	1.35336	1.43212	1.16154	1.17875	0.85765	0.787979	1.12299	1.09637	1.40003
		5.72939	0.818353	0.872156	0.688633	0.75605	0.941902	0.856643	1.04841	1.09951	1.2818	1.31831	1.26061	1.15978	1.02531	1.14698	0.6412	1.04076	1.47944	1.56644	1.74373	1.54749	0.923247	0.938988	0.712026	0.674535	0.935183	0.913648	1.21349	1.09048	1.28584	1.22808	0.942657	1.08301	0.72523	0.839741	1.10504	1.07804	1.30786	1.43399	1.34034	1.39545	1.1481	1.17134	0.865363	0.910774	1.05616	1.1911	1.40829
		1.59277	0.87408	1.01002	0.653961	0.708666	0.97759	0.825882	1.19062	1.08569	1.26034	1.28858	1.0481	0.983647	0.896974	0.925554	0.910749	1.05543	1.29617	1.38441	1.51235	1.44964	0.940959	0.747492	0.740837	0.692815	1.06144	0.929283	1.11099	0.954317	1.30805	1.28586	0.920594	1.16062	0.766567	0.784728	1.00287	0.978706	1.29683	1.25094	1.3345	1.33357	1.12038	1.15485	0.763705	0.909247	1.06791	1.15257	1.26555
		0.44279	0.805327	0.836973	0.771717	0.820817	0.904366	0.77936	1.1325	1.06405	1.23455	1.23192	0.917079	0.904636	0.766122	0.669285	0.865301	0.983401	1.18773	1.27192	1.40657	1.40041	0.906324	0.921134	0.61958	0.657037	1.01522	0.864273	1.04288	0.87079	1.24537	1.29707	0.944186	1.11522	0.78688	0.680018	0.968774	0.960377	1.2059	1.23625	1.27844	1.21778	1.04822	1.07592	0.728812	0.745893	1.08859	1.14254	1.41346
		0.123096	0.850839	0.77335	0.759893	0.693442	0.969533	0.856168	1.26821	1.06596	1.22632	1.21585	0.890274	0.925545	0.62252	0.752494	0.83765	1.09193	1.1111	1.22844	1.40681	1.37846	0.892165	0.889457	0.679292	0.649884	1.14006	1.24152	1.07247	0.990468	1.27017	1.22016	0.938038	0.909001	0.759285	0.800203	0.938419	0.971126	1.16156	1.32414	1.2195	1.25256	1.04557	1.14456	0.694933	0.822594	0.978758	1.00105	1.4064
		0.034221	1.01836	0.828466	0.765425	0.719685	0.929192	0.802145	1.0427	1.06689	1.26515	1.22896	1.02683	0.916385	0.710962	0.765688	0.917943	0.971573	1.39015	1.17598	1.3759	1.36743	0.953723	0.892478	0.715429	0.734942	1.18166	0.861236	1.08504	0.954705	1.18482	1.25876	0.87079	0.973875	0.750848	0.745571	0.986073	1.00788	1.19677	1.31227	1.19606	1.21297	0.837193	1.09167	0.682956	0.661218	0.917015	1.02632	1.22889
		0.009513	0.879597	0.743606	0.689157	0.793443	0.879843	0.750439	1.23683	1.06233	1.27163	1.2784	1.00581	0.936077	0.682647	0.71426	0.876133	0.958549	1.14597	1.19647	1.20993	1.3177	1.11848	0.955581	0.777672	0.693092	1.0596	0.895271	0.997915	0.970631	1.19681	1.27982	0.881649	0.998097	0.726138	0.946105	0.956872	0.882818	1.21915	1.26476	1.22023	1.21148	0.904464	0.837489	0.682622	0.81286	0.845316	0.860665	1.20847
		0.002645	0.863752	0.777665	0.687198	0.728297	0.885372	0.839854	1.16275	0.975867	1.31174	1.29691	1.05611	0.90991	0.751644	0.655475	1.00872	0.940974	1.14789	1.20671	1.25595	1.35249	1.07591	1.07808	0.758084	0.767815	0.969895	0.871582	1.10207	1.09675	1.26473	1.28122	0.960769	1.04945	0.867683	0.816414	0.912738	1.19777	1.27297	1.25879	1.26453	1.19909	0.839498	0.939683	0.727508	0.685758	0.925876	0.913244	1.24074
		Figure 1F
		Concentration (nM)	GITR Ab										GITR-RGY Ab										GITR-L										K-in-H-Fc-GITR-L										[(GITR-L)3]2-Fc
		266.67	1.30401	1.38734	1.04458	0.98773	0.920654	1.30921	0.485744	0.264143	0.32424	0.404791	3.3829	2.26989	1.01356	1.35087	3.1474	2.64634	1.16891	0.638414	0.936122	1.44472	3.12602	3.48476	1.49171	0.587408	1.49171	1.06528	0.490815	0.679294	0.344336	0.394699	3.99564	4.27091	2.18531	1.6434	2.20116	1.80076	0.623101	0.9155	0.689524	0.72536	4.5956	4.8723	2.0112	1.45515	1.7745	2.73674	0.490815
		74.1343	3.46571	1.54838	0.811695	1.09444	1.38791	1.44423	0	0.60345	0.376158	0.460019	2.52503	3.12284	1.82274	1.31004	3.1584	3.13617	1.31868	1.73114	1.00852	0.803165	3.51926	2.36639	1.12455	0.773328	1.69192	1.29275	0.756292	0.355262	0.409651	0.443214	2.53385	2.04141	1.2323	1.69628	2.19931	1.86641	0.616152	0.531611	0.506313	0.620387	3.52819	2.78132	2.39721	1.92323	1.58749	2.16419	0.460019
		20.6093	1.41491	1.34587	0.816404	0.810224	1.22061	1.20811	0.30004	0.225056	0.378529	0.487888	3.98181	4.36131	1.768	2.01215	2.57398	2.22862	1.57538	1.56592	0.677696	0.968198	1.82498	1.11445	1.03658	0.921653	1.1051	1.16125	0.533654	0.225056	0.610157	0.254985	2.15531	2.78269	1.15813	1.24876	1.89152	1.31138	1.06459	0.312085	0.399736	0.850415	3.04041	2.37549	1.25189	1.06148	1.15813	1.50294	0.454398
		5.72939	1.77724	1.61886	0.984696	0.990804	1.44553	1.33754	0.354021	0.473298	0.614459	0.309541	4.11387	3.84427	1.60956	1.39922	2.17679	2.05476	1.7275	1.41774	1.00608	0.853659	1.30673	1.34678	0.677828	0.741359	1.27902	0.97859	0.336211	0.256379	0.515242	0.365907	1.38996	2.13608	1.06112	1.35295	1.24518	1.18987	0.829341	0.659706	0.500252	0.578327	3.13276	2.66416	2.05788	1.20216	1.35912	1.72439	0.780765
		1.59277	1.51072	2.17071	1.10794	0.787695	1.40156	1.51072	0.631761	0.391383	0.351645	0.514056	2.43747	2.00347	1.11379	1.41335	1.84564	1.61125	0.868905	0.787695	0.680747	0.591496	2.15576	0.88343	0.924137	1.11379	1.21046	1.22807	0.542704	0.391383	0.485451	0.2444	1.31325	2.20362	0.770323	1.19873	1.36622	1.04364	0.519782	0.597244	0.551306	0.542704	3.15008	2.21858	1.1577	1.39272	1.11087	1.63197	0.295078
		0.44279	1.80155	1.69659	1.05285	1.24355	1.40501	1.34199	0.350102	0.752665	0.655988	0.498423	1.38308	1.56708	1.07188	0.838898	1.92889	1.4846	0.688172	0.739215	0.575724	0.469184	1.56432	1.05285	0.64527	0.979568	1.23809	0.930803	0.350102	0.297494	0.519717	0.392337	1.65797	2.87608	1.00669	1.09363	1.38582	1.75733	0.61582	1.58359	0.503745	0.733837	2.46077	2.13716	1.34747	0.993127	1.47361	1.61388	0.64527
		0.123096	1.7056	1.53055	1.20617	0.832558	1.34827	1.44064	0.435803	0.280993	0.379772	0.369607	1.68169	1.71357	0.980976	1.03845	1.438	1.47235	0.545853	0.811786	0.407762	0.428151	1.1563	0.879348	0.723683	0.868944	1.31138	1.35882	0.331554	0.346762	0.369607	0.461336	1.72686	1.07245	0.850745	1.16417	1.23245	1.29295	0.592107	0.502266	0.453672	0.423051	1.8333	1.97468	1.07507	1.29822	1.24034	1.40631	0.597253
		0.034221	3.23355	1.50746	1.69515	0.837812	1.43892	0.996232	0.487987	0.401453	0.526299	0.49309	1.81449	1.9554	0.892258	1.17373	1.52857	1.44682	0.817097	0.991026	0.490538	0.541645	1.77733	1.07704	0.905236	0.840402	1.47845	0.944202	0.546763	0.419231	0.557003	0.459942	1.36523	1.67926	0.946802	1.02488	1.43629	1.34157	0.475234	0.598014	0.467586	0.528856	1.59724	2.70303	0.97541	0.954602	1.22611	1.01967	0.544204
		0.009513	2.0967	1.68216	1.25698	0.861411	1.2598	1.05162	0.763969	0.506868	0.353656	0.353656	1.99635	2.56052	0.928416	1.1162	1.72204	1.52296	0.479406	0.548133	0.405475	0.537121	1.57407	1.4634	1.05443	0.82518	1.15838	1.11058	0.321027	0.323743	0.689037	0.537121	1.23724	1.79334	0.90048	1.43789	1.68501	1.27108	0.446508	0.592243	0.62262	0.468434	2.34402	1.50309	1.23724	0.897687	1.20342	1.25698	0.451987
		0.002645	2.03587	1.88033	0.98264	0.92244	1.53842	1.37476	0.551351	0.297262	0.535751	0.392841	2.04561	1.62207	1.08427	0.881315	2.29275	1.81242	0.595091	0.796077	0.739391	0.897126	1.51592	1.51592	0.897126	0.884476	1.02389	1.0493	0.504589	0.871832	0.53887	0.742537	1.77365	2.03587	1.13837	1.63174	1.51914	1.78011	0.645185	0.414512	1.25001	0.598219	1.87062	1.41321	0.979469	0.808689	1.49665	1.84798	0.657726
		Figure 1G
		Concentration (nM)	GITR Ab										GITR-RGY Ab										GITR-L										K-in-H-Fc-GITR-L										[(GITR-L)3]2-Fc
		266.67	0.80695	0.718601	1.13896	0.026735	1.09876	1.06377	0.204689	0.8365	0.3774	0.4542	2.65604	2.28084	0.03895	0.258466	2.42074	2.1477	5.23849	1.84646		0.142409	1.92651	2.74429	0.159867	1	1.99179	1.6154	0.474983	1.16184	0.00678	0.05099	2.57805	2.87175	0.067579	0.566013	2.55916	2.59826	0.921479	0.725466	0.065227	1.11612	2.67748	8.92582	0.840445	0.905055	2.49284	2.62247	0.4527
		74.1343	4.55549	0.778271	0.5447	0.26857	1.55106	1.15782	0.457897	0.147424	0.4824	0.31315	2.38218	2.9347	0.585544	0.353157	2.35892	2.71418	2.03414	2.30803	0.29977	0.212534	1.41181	1.63523	0.048606	0.919	1.33545	1.49829	0.274854	1.07011	0.90511	0.048606	1.8809	1.15661	0.447481	0.618407	2.46852	3.6147	0.447481	0.664418	0.001369	0.110866	2.19493	1.74546	1.00466	0.864799	2.44646	2.437	0.58967
		20.6093	1.13211	0.66889	0.56345	0.288988	1.71163	1.84724	0.287219	0.41007	0.15404	0.25512	2.69609	2.74591	0.917397	0.985677	1.46451	2.07213	0.783628	2.34662	0.914294	1.30309	1.51506	1.41614	0.834372	0.737326	0.638215	0.704854	0.970296	1.8468	0.7096	0.361	1.92781	1.36353	0.460099	0.991453	1.27342	0.85795	0.739485	1.99799	0.69254	0.812442	1.81681	1.28612	0.610427	0.991723	1.28336	2.01525	0.989363
		5.72939	1.56751	1.65417	0.143169	0.298176	2.12442	1.64763	0.263976	0.371734	0.201022	0.022033	3.69224	2.04512	0.836584	0.933793	2.76007	2.4381	4.39753	3.17674	0.769069	0.646153	1.06049	1.05195	0.287444	0.53015	2.24592	1.47859	0.298176	0.484403	0.307074	0.024272	1.27973	2.40769	0.370012	0.555904	2.18904	4.73625	0.627355	2.69814	0.394005	0.044118	2.84541	2.92325	0.647715	0.814197	1.88505	2.53376	0.738706
		1.59277	1.79487	3.31098	0.419647	0.494272	1.71208	1.60492	0.579547	0.61869	0.223889	0.252785	3.3639	2.46586	0.472099	0.709509	2.00233	2.44269	0.719847	0.878523	0.305253	0.96414	1.99383	0.737017	0.170962	0.35446	2.36193	2.16539	0.419647	0.389183	0.031698	0.9311	1.63882	7.55154	0.248686	0.719847	1.97254	2.01365	1.08794	0.455353	0.223889	0.106934	2.10661	3.02837	0.733589	1.24504	3.81905	2.14642	0.815081
		0.44279	1.34807	1.32796	0.613126	0.560145	1.11092	1.44087	0.38732	0.452427	0.129276	0.070402	1.16485	1.14624	0.277718	0.151572	1.75987	1.65226	0.458595	0.525503	0.26693	0.253345	1.07433	1.047	0.383	0.184939	2.10558	1.17105	0.287101	0.098769	0.025727	0.217457	1.14728	4.05405	0.313638	0.264222	2.35286	1.59018	0.607283	0.474563	0.047605	0.507419	2.10558	2.20599	0.549438	0.48312	3.52986	2.23348	0.914638
		0.123096	1.43701	1.36485	0.462531	0.236601	1.36676	1.62934	0.370533	0.471889	0.245779	0.144067	1.39912	1.34096	0.343524	0.466044	1.52159	1.57378	0.429496	0.456664	0.344759	0.392375	0.806708	0.748253	0.294699	0.002871	1.64317	1.60253	0.299767	0.307342	0.192527	0.094799	1.57563	0.88099	0.270421	0.57388	1.55425	1.47565	0.406816	0.412806	0.14548	0.366871	1.71569	2.47942	0.575006	0.640726	1.59048	1.52813	0.732161
		0.034221	4.72041	2.04967	0.707244	0.424386	1.60573	1.48005	0.500789	0.413051	0.263586	0.358865	2.88894	1.88356	0.456491	0.653816	2.30904	2.06651	5.80315	0.698393	0.401663	0.401663	1.56658	1.03613	0.51644	0.492931	2.9747	1.81733	0.508625	0.38858	0.286131	0.242513	1.3092	1.76427	0.527345	0.527345	3.55994	2.4507	0.530453	0.824833	0.217581	0.192238	1.86643	5.20365	0.549035	0.195886	2.16936	1.79145	0.665757
		0.009513	2.54272	2.42113	0.469064	0.625804	1.41307	1.5131	0.595078	0.595078	0.297016	0.256378	2.15795	2.22396	0.484275	0.484275	2.47089	2.33861	0.970827	0.67059	0.351094	0.356425	1.8074	1.86644	0.243251	0.258245	2.67429	1.56872	0.409061	0.361744	0.492689	0.291527	1.21014	2.50685	0.402111	2.0428	2.30973	2.43358	0.806446	0.504427	0.304311	0.284183	3.28822	1.93942	0.484275	0.629022	2.14394	1.82055	0.60805
		0.002645	2.52187	1.99775	0.605019	0.49037	1.44283	1.63318	0.59268	0.464689	0.294927	0.211761	2.58489	1.53931	0.815313	0.55538	3.60412	3.5143	1.00782	0.763364	0.112816	0.962822	1.4159	2.29824	0.608536	0.433174	1.88769	1.50679	0.726096	0.576747	0.148063	0.268973	1.68263	2.60495	0.810314	0.597974	2.18699	2.85665	0.846847	0.641771	0.230362	0.150233	1.79504	1.39488	0.617313	0.341969	2.24069	2.74456	0.873232
		Figure 1I
		PD1-GITRL concentration (nM)	Jurkat+CD3		Jurkat		Jurkat-GITR+CD3		Jurkat-GITR		Jurkat-GITR + PD-1-HEK293
		100	296	675	266	502	6717	7186	1916	3275	599	998
		20	493	583	347	456	3821	3654	1509	1739	547	751
		4	743	525	619	529	1946	2209	901	987	789	665
		0.8	881	640	590	631	1431	1061	666	919	578	550
		0.16	598	600	482	479	1465	587	505	479	487	425
		0.0016	379	420	365	512	972	874	606	604	345	411
		(GITR-L)-Fc-RGY concentration (nM)	Jurkat-GITR
		100	6072	6845
		20	3506	3927
		4	1909	2068
		0.8	953	843
		0.16	847	763
		0.0016	952	463
[truncated: 13 more columns]
