# Supplementary material for: An anti-PD-1–GITR-L bispecific agonist induces GITR clustering-mediated T cell activation for cancer immunotherapy
Source: Nat Cancer. 2022 Mar 7;3(3):337–54. doi: 10.1038/s43018-022-00334-9 (PMC8960412; doi:10.1038/s43018-022-00334-9)
Supplement: Source Data Fig. 2 — Numerical data for Fig. 2. [file 43018_2022_334_MOESM5_ESM.xlsx]

## Sheet: Fig. 2
		Figure 2A
		Hours after CD3/28 beads	PD1			GITR			PD1/GITR
		0	23	22	18	8	5.4	15	1.6	1.1	1.6
		4	31	30	29	4.7	5	13.2	1	1.3	2.8
		24	69	41	45	55	35	48	47	16	20
		48	96	62	56	81	48	54	77	31	30
		72	97	78	71	75	70	69	68	52	49
		Figure 2B
		Hours after CD3/28 beads	PD1			GITR			PD1/GITR
		0	32	14	8.7	0.6	0.4	1.5	0.3	0.2	0.8
		4	39	19	17	0.6	1.1	1.9	0.3	1.2	1
		24	59	29	22	21.5	22	20	16	8.9	6.5
		48	89	49	30	57	36	25	60	27	14
		72	89	65	45	74	59	47	63	44	28
		Figure 2H
		Concentration (nM)	Isotype		PD-1		PD1-GITRL
		266.67	121	116	7860	6610	8192	7939
		66.6675	111	108	9494	9333	8083	8702
		16.6669	105	103	10115	10051	8327	8887
		4.16672	103	107	9717	9366	8527	8345
		1.04168	101	104	5811	5451		5843
		0.26042	96.3	103	2133	2074	1321	1195
		0.065105	113	104	847	862	594	559
		0.016276	102	102	368	382	279	272
		0.004069	105	108	210	213	167	168
		0.001017	106	103	141	147	111	127
		0.000254	103	105	116	120	112	112
		6.36e-05	88.8	99.5	105	104	105	104
		Figure 2I
		Concentration (nM)	isotype		PD1-GITRL		isotype-GITR-L
		266.67	111	121	1986	2051	2456	2459
		88.89	91.9	88.4	2391	2121	2479	2439
		29.63	79	80.1	1980	1961	1832	1886
		9.87667	80.6	80.3	1867	1839	2202	2001
		3.29222	75.2	76.6	1698	1712	1679	1851
		1.09741	74.3	76.7	1399	1375	1384	1385
		0.365802	75.9	77.5	765	760	635	750
		0.121934	72.7	76.2	361	359	381	374
		0.040645	75.5	77.9	203	197	219	229
		0.013548	75.5	77.2	125	128	162	156
		0.004516	74.7	76.6	106	102	129	133
		0.001505	75	74	91.9	86.8	113	117
		Figure 2J
		Concentration (nM)	Isotype		isotype-GITR-L		PD-1		PD1-GITRL
		50	317	410	5349	914	3408	705	8210	1458
		10	112	133	4283	736	5000	717	7124	1286
		2	74.6	60.2	2600	531	2678	699	6207	1149
		0.4	56.9	45.1	1909	304	2098	622	4197	1130
		0.08	50.5	37.7	588	158	1112	436	2771	810
		0.016	56.5	46.2	224	81.4	450	214	1280	558
		0.0032	52.8	30.3	95.4	52.1	173	131	586	412
		Figure 2K
		Concentration (nM)	Isotype		isotype-GITR-L		PD-1		PD1-GITRL
		50	219	262	1786	575	1521	872	2352	1360
		10	79.5	82.8	1497	476	1848	906	2098	1307
		2	51.2	35.3	1116	251	1323	813	1867	1183
		0.4	38.7	26.4	902	138	1055	763	1527	958
		0.08	40.3	28.8	367	59.4	660	452	1151	603
		0.016	37.5	31.7	136	31.3	315	220	711	381
		0.0032	37.4	28	60.2	31.2	138	122	353	213
		Figure 2L
		Concentration (nM)	isotype-GITR-L		PD1-GITRL		isotype
		41.3223	34960	33643	33989	33051	3324	5238
		10.3306	29388	33297	30470	30060	5912	5560
		2.58264	30890	30496	29730	28304	4338	4260
		0.64566	27027	26667	26771	26813	5062	4824
		0.16142	16639	17139	16997	17267	3958	4776
		0.04035	9238	8228	9226	8324	4238	4324
		0.01009	5560	5530	6372	5912	5560	5912
		0.00252	4260	4618	4248	4338	4260	4338
		0.000631	4824	4492	4416	5062	4824	5062
		0.000158	4776	4188	4030	3958	4776	3958
		Figure 2M
		Concentration (nM)	isotype		PD-1		PD1-GITRL
		266.67	1.06086	1.08181	7.32436	7.85733	8.54335	7.82145
		66.6675	1.11327	1.13029	7.6823	7.75614	7.7528	7.49778
		16.6669	1.06426	1.139	6.91771	7.28436	6.54526	6.94082
		4.16672	1.04713	1.18879	5.37283	5.70486	5.68704	5.25687
		1.04168	1.10133	1.17464	3.11023	3.13154	2.64532	3.45996
		0.26042	1.08928	1.16975	1.6669	1.6697	1.46333	1.37086
		0.065105	1.06844	1.1045	1.20861	1.19231	1.16342	1.13942
		0.016276	1.03686	1.18019	1.14646	1.09172	1.09065	1.09202
		0.004069	1.03412	1.14814	1.08766	1.07578	1.05149	1.07596
		0.001017	0.982658	1.07381	1.03024	1.00713	1.05597	1.02146
