# Supplementary material for: An anti-PD-1–GITR-L bispecific agonist induces GITR clustering-mediated T cell activation for cancer immunotherapy
Source: Nat Cancer. 2022 Mar 7;3(3):337–54. doi: 10.1038/s43018-022-00334-9 (PMC8960412; doi:10.1038/s43018-022-00334-9)
Supplement: Source Data Fig. 3 — Numerical data for Fig. 3. [file 43018_2022_334_MOESM6_ESM.xlsx]

## Sheet: Fig. 3
		Figure 3A
		Time (Days)	Isotype										PD1-GITRL 0.96mg/kg										PD1-GITRL 2.9 mg/kg										PD1-GITRL 8.6 mg/kg										PD1-GITRL 25.8mg/kg
		0	0	0	0	0	0	0	0	0	0	0	0	0	0	0	0	0	0	0	0	0	0	0	0	0	0	0	0	0	0	0	0	0	0	0	0	0	0	0	0	0	0	0	0	0	0	0	0
		9	33.77	11.59	31.03	34.59	36.64	37.22	63.71	59.7	43.82	37.72	53.74	0	46.77	33.5	45.41	11.75	37.93	55.44	23.56	38.99	40.46	34.72	51.06	36.89	0	0	0	52.23	23.71	0	46.43	27.56	31.96	46.56	49.13	43.26	34.06	41.43	70.41	44.31	29.56	25.59	24.42	20.47	35.59	43.62	47.6
		11	44.05	82.08	37.99	28.78	44.88	33.5	57.32	73.59	67.77	74.18	121.49	39.01	57.04	93.78	68.9	29.14	53.73	83.45	45.73	78.81	99.24	78.25	70.01	90	32.82	71.31	39.6	93.56	53.83	29.43	99.97	36.26	29.85	93.51	63.06	54.03	55.88	90.16	110.38	49.84	41.27	34.95	30.58	74.93	48.97	103.42	54.39
		13	114	152.3	88.69	65.58	121.49	71.41	118.94	147.91	112.55	101.11	177.75	94.47	69.52	115.22	96.92	37	73.27	96.29	57.67	61.7	174.88	123.99	92.48	144.57	31.63	100.28	73.96	74.37	76.33	50.96	94.33	44.88	48.66	138.63	83.25	111.89	42.91	122.03	126.56	54.6	61.34	50.36	67.78	113.14	67.79	121.08	56.7
		16	140.08	178.3	86.73	102.18	88.46	104.06	142.85	186.32	147.21	133.89	175.46	67.31	103.77	134.84	136.44	26.47	59.28	155.07	73.66	57.99	203.64	58.18	111.07	92.66	17.29	68.56	51.08	74.86	82.88	69.55	67.83	22.69	81.3	80.97	170.81	20.33	48.23	94.03	89.32	31.67	21.44	16.72	16.43	56.36	23.54	81.01	39.27
		20	204.53	310.2	137.63	194.27	186.57	228.99	211.11	245.45	199.78	249.45	251.05	102.42	168.94	200.19	185.89	47.95	138.45	145.78	127.69	155.55	264.92	115.19	174.52	130.02	32.17	113.8	138.01	145.01	158.55	135.33	81.95	71.33	99.81	135.74	89.52	0	0	46.05	48.15	55.95	0	0	16.35	93.64	39.54	127.31	46
		23	275.25	399.52	284.94	316.89	248.01	305.97	271.78	295.78	285.66	277.75	444.3	201.37	298.48	298.48	257.94	130.77	210.11	215.45	222.31	204.04	341.37	194.04	232.66	225.57	91.31	180.07	210.03	215.95	246.89	199.65	97.47	106.7	176.39	112.69	104.52	0	0	85.45	99.78	90.31	0	0	0	132.43	20.14	122.41	66.11
		30	809.44	866.07	1104.93	916	870.25	1050.94	936.57	951.58	945.12	955.01	978.99	600.87	838.48	767.84	848.81	347.83	730.49	754.66	715.33	731.11	562.74	620.85	313.31	462.87	216.7	520.98	449.01	455.32	440.45	431.31	249.43	172.65	309.64	155.07	183.13	0	0	152.25	145.58	149.58	0	0	0	194.94	37.24	159.87	65.37
		37	1712.81	1392.67	1850.51	1790.53	1418.17	1512.52	1612.25	1599.32	1501.19	1607.99	1756.38	1333.48	1322.48	1454.95	1625.49	1067.73	1426.21	1415.65	1435.64	1422.01	934.54	1141.07	978.79	696.33	420.35	1017.74	864.05	845.99	879.98	866.77	440.37	299.38	486.38	189.82	266	0	0	240.41	254.99	235.53	0	0	0	273.43	213.59	225.53	118.32
		Figure 3B
		Time (Days)	Isotype										PD1-GITRL 3.22mg/kg										PD1-GITRL 6.45mg/kg										PD1-GITRL 12.9mg/lg										PD1-GITRL 25.8mg/kg
		0	0	0	0	0	0	0	0	0	0	0	0	0	0	0	0	0	0	0	0	0	0	0	0	0	0	0	0	0	0	0	0	0	0	0	0	0	0	0	0	0	0	0	0	0	0	0	0
		8	78.02	70.01	69.35	91.89	58.92	63.75	63.62	72.9	79.15	83.93	61.81	77.39	72.67	53.22	63.54	85.43	73.31	64.08	83.12	68.88	82.86	72.52	61.12	63.25	54.1	74.72	77.39	70.76	59.2	89.8	62.8	61.02	59.2	67.04	61.96	82.54	87.64	75.53	57.98	56.48	59.48	87.81	57.43	71.73	76.11	59.24	62.38
		10	115.04	100.27	116.01	111.46	88.79	96.94	118.38	101.32	105.22	105.63	87.62	109.56	90.76	75.03	66.87	160.12	65.75	76.63	90	62.57	86.34	51.02	88.49	49.71	48.32	59.9	101.94	91.53	101.02	101.29	52.63	36.69	67.36	76.42	61.5	107.89	52.84	41.59	76.21	87.31	35.31	72.28	71.84	43.3	65.64	56.13	57.5
		12	235.56	137.83	155.15	173.91	99.94	109.42	128.04	174	141.75	125.58	89.64	146.8	83.35	93.96	80.59	156.99	121.81	104.6	135.48	66.9	92.92	40.65	147.88	55.57	65.94	131.53	98.99	122.15	110.2	99.42	70.03	28.33	60.25	91.99	58.41	117.33	76.38	56.39	82.73	104.64	43.83	59.69	101.6	43.33	77.69	62.15	59.17
		14	334.9	199.1	279.33	239.32	122.15	109.9	214.23	245.45	209.12	225.45	101.1	147.3	72.66	111.3	67.49	186.21	114.12	125.48	104.89	134.99	127.69	147.26	107.83	50.22	39.83	129.45	100.01	121.21	99.15	105.23	63.59	23.56	57.17	81.28	45.67	119.91	61.21	75.24	59.55	64.89	40.93	52.91	80.25	44.22	49.97	61	75.25
		17	384.36	213.6	275.69	270.47	219.89	201.34	260.13	268.12	279.11	299.15	68.03	346.14	84.62	107.64	107.32	311.96	170.01	164.02	184.33	171.21	111.12	266.85	215.7	40.74	25.38	115.48	129.23	140.01	120.02	135.26	76.17	16.05	44.11	85.6	36.52	125.6	64.04	55.55	70.01	61.75	48.4	28.51	83.63	30.79	62.13	50	45.78
		21	582.7	315.42	494.78	626.82	381.44	373.06	462.12	475.39	499.12	455.66	123.41	423.4	147.5	167.84	191.36	404.33	242.36	233.31	154.54	231.01	76.11	307.36	392.05	22.4	41.58	333.86	195.11	204.12	180.31	215.21	137.2	0	30.8	85.85	0	352.86	101.11	110.45	99.11	125.98	41.21	0	100.76	0	50.67	38	34.55
		26	987.34	591.02	702.11	1050.81	664.21	549.62	757.23	775.12	741.02	744.51	337.54	689.56	294.32	259.6	350.29	678.02	434.05	455.21	429.89	427.99	143.98	486.26	672.08	0	0	442.1	290.04	295.02	277.99	302.17	225.39	0	0	25.27	0	582.9	138.99	145.15	127.75	155.02	0	0	264.98	0	110.43	75	80.01
		Figure 3C
		Time (Days)	0.96mg/kg PD1-GITRL				2.9 mg/kg PD1-GITRL				8.6 mg/kg PD1-GITRL				28.6 mg/kg PD1-GITRL
		0.5	3.83	1.75	0.92	4.17	7.64	9.69	8.75	10.89	31.82	40.49	2.43	33.16	151.02	173.3	156.01	92.48
		3	1.95	1.97	2.52	3.27	4.23	5.92	5.58	6.32	13.33	20.31	14.48	17.22	45.48	46.33	44.07	45.88
		24	0.93	0.91	1.07	1.13	1.3	2.46	2.27	2.75	6.5	8.18	7.39	9.46	16	17.74	17.79	17.01
		72	0.06	0.14	0.14		0.12	0.44	0.47	0.5	2.05	2.32	2.18	1.92	4.92	5.8	7.58	6.11
		96								0.031	0.04	0.39	0.17	0.09	0.39	0.62	1.22	0.71
		Concentration of some samples is not shown as they are below the LLOQ.
		Figure 3D
		Time (Days)	3.22mg/kg PD1-GITRL				6.45 mg/kg PD1-GITRL				12.9 mg/kg PD1-GITRL				28.6 mg/kg PD1-GITRL
		0.5	12.77	1.38	4.25	13.24	22.39	23.4	20.75	20.25	49.84	54.89	52.65	69.18	256.91	166.23	180.24	171.66
		3	6.13	2.31	8.01	7.02	11.42	12.16	12.25	11.11	21.08	25.09	24.27	29.09	57.66	53.04	56.54	44.16
		24	2.86	1.4	2.89	2.08	3.44	4.62	6.17	3.58	10.02	10.61	9.68	8.26	19.09	17.78	17.08	14.84
		72	0.54	0.26	0.5	0.39	0.77	0.85	1.45	1.01	4.03	4.17	3.85	3.23	6.94	8	7.72	7.49
		96	0.17	0.07	0.13	0.09	0.24	0.32	0.58	0.37	2.19	1.87	1.45	1.49	3.97	3.45	3.17	3.09
		168												0.04
		Concentration of some samples is not shown as they are below the LLOQ.
		Figure 3E
		Time (Hours)	0.96mg/kg					2.9 mg/kg					8.6 mg/kg					25.8mg/kg
		72	23.1868	35.9341	29.7802	44.1758	29.3407	46.4835	59.3407	55.3846	70.1099	66.9231	66.9231	57.3626	65.9341	54.8352	67.1429	61.7582	72.1978	78.3517	68.1319	83.4066
		120	18.2248	16.6864	32.5444	28.1657	46.6272	55.7396	45.0888	46.7456	3.78698	45.4438	32.5444	39.1716	48.9941	69.2308	59.2899	40.2367	68.5207	60.2367	84.6154	57.0414
		168	19.8809	0	0	20.4762	25.8333	15.8333	11.1905	6.42857	5	50.5952	11.3095	20.2381	25.4762	4.28571	15.8333	29.2857	25.1191	35.7143	19.2857	25.7143
		Figure 3F
		Time (Hours)	0.96mg/kg					2.9 mg/kg					8.6 mg/kg					25.8mg/kg
		72	19.1304	41.4493	33.3333	49.4203	1.5942	21.4493	51.3043	56.5217	56.2319	44.4928	66.8116	68.5507	75.3623	57.8261	77.971	75.942	61.5942	99	76.5217	83.4783
		120	0	0	21.1765	10.4412	25	28.6765	42.6471	41.4706	26.9118	50.2941	44.2647	22.7941	38.0882	58.2353	47.3529	35.4412	73.3824	58.9706	54.7059	67.0588
		168	18	9	10	5.06667	13.4667	14.9333	18.6667	27.6	14.5333	11.0667	30.6667	21.7333	11.8667	28	21.2	28.8	36.8	33.3333	22.5333	10.9333
		Figure 3G
		Hours	3.2mg/kg					6.5 mg/kg					12.9 mg/kg					25.8mg/kg
		72	19.8718	0	10.5769	23.8782	23.8782	0	33.6538	4.96795	21.3141	7.37179	27.5641	19.5513	32.3718	19.5513	48.2372	59.7756	24.5192	41.6667	58.4936	55.4487
		120	0	36.9091	0	8.36364	0	16.7273	28.1818	7.81818	10.3636	7.81818	16.9091	25.6364	31.6364	0.181818	5.27273	27.0909	11.0909	5.27273	41.0909	10
		168	0	0	0	0	0	0	6.18182	15.0909	0	0	9.13462	16.8269	25.9615	1.12179	8.01282	0	13.3013	31.4103	0	11.6987
		Figure 3H
		T cell - Blood	Isotype					0.96mg/kg					2.9 mg/kg					8.6 mg/kg					25.8mg/kg
		TIGIT+/CD4+	8.27	6.14	6.62	7.84	5.79	11.7	6.41	6.12	11.3	8.6	7.07	11.9	8.95	6.76	11.3	7.65	12.5	13.6	8.29	9.67	9.03	13.2	15.5	9.12	11.2
		Ki67+/CD4+	1.17	1.93	0.82	1.76	1.92	0.65	2.54	3.02	3.11	3.71	2.56	1.87	1.33	1.15	2.21	2.08	4.51	3.21	1.98	3.84	2.08	5.1	3.39	4.99	5.99
		Ki67+/CD8+	3.23	3.97	3.05	2.64	3.37	5.94	3.09	5.66	8.94	10.3	6.53	8.17	5.09	4.17	6.48	8.76	9.08	5.86	5.56	5.4	11.3	12	7.5	6.15	6.69
		CD62L+CD44+/CD4+ TCM	14.3	12	13.1	14.8	14.5	9.78	11.3	12.1	15.9	14.3	14	14.7	18.4	16.5	12.8	17.3	14.8	16.8	20.1	14.2	21.9	21.4	25.3	21.6	24.1
		Figure 3I
		T cell - Blood	Isotype					3.2mg/kg					6.5 mg/kg					12.9 mg/kg					25.8mg/kg
		TIGIT+/CD4+	6.65	5.08	7.34	4.95	5.54	5.79	6.37	7.43	4.21	4.48	7.44	6.89	7.61	5.94	6.37	10.59	8.84	6.64	7.2	5.98	9.81	7.26	16.29	12.67	11.33
		Ki67+/CD4+	10.43	9.97	7.32	10.31	13.81	15.96	18.95	22.49	20.64	18.4	23.44	18.5	19.97	21.35	17.45	25	20.14	23.49	18.87	16.37	24.68	24.11	18.74	28.95	20.67
		Ki67+/CD8+	9.21	10.27	7.64	5.29	8.46	8.85	9.02	9.76	7.14	12.35	10.67	12.87	14.17	11.24	9.14	6.27	14.9	12.49	11.37	12.67	15.49	16.27	12.67	13.33	9.83
		CD62L+CD44+/CD4+ TCM	12.8	16.5	16.3	12.2	13.8	11.7	13.9	16.7	12.5	12.6	25.6	15.6	15.2	19.9	16.5	25.1	25.3	22.8	21.8	20.4	20.2	27.3	24.2	26.4	22.5
[truncated: 3 more columns]
