# Supplementary material for: An anti-PD-1–GITR-L bispecific agonist induces GITR clustering-mediated T cell activation for cancer immunotherapy
Source: Nat Cancer. 2022 Mar 7;3(3):337–54. doi: 10.1038/s43018-022-00334-9 (PMC8960412; doi:10.1038/s43018-022-00334-9)
Supplement: Source Data Fig. 4 — Numerical data for Fig. 4. [file 43018_2022_334_MOESM7_ESM.xlsx]

## Sheet: Fig. 4
	Figure 4A
	CD4+ T cells	mIgG2a					PD1-GITRL-0.96mg/kg					PD1-GITRL-2.9mg/kg					PD1-GITRL-8.6mg/kg					PD1-GITRL-25.8mg/kg
	ICOS+	2	1.7	1.6	1.5	2.7	7.2	6.5	9.1	6.2	6.7	10.9	7.5	14	11.2	10.9	8.9	20.7	21.4	20.2	21.9	27.8	26.1	29.7	21.2	24.6
	CD62L-CD44+ TEM	3.5	3.4	3.1	2.9	7	7.2	7.1	11.8	8.4	9.1	10.2	10.1	13.9	11.5	14.2	11.5	16.6	21.8	21.4	31.4	29.3	28.6	27.2	20.4	25.6
	Ki67+	4.1	2.9	3.4	2.7	4.3	7.1	7	12.6	7.9	8.6	12.6	12.1	16.8	12.8	16.3	12.6	21.7	24.3	25.1	31.1	34.3	31.9	33.9	25.7	32.4
	Figure 4B
	CD8+ T cells	Isotype					PD1-GITRL-0.96mg/kg					PD1-GITRL-2.9mg/kg					PD1-GITRL-8.6mg/kg					PD1-GITRL-25.8mg/kg
	ICOS+	1	1.2	0.9	1.4	1.6	3.1	2.2	2.4	1.9	1.9	2.9	2.1	2.5	2.6	1.7	6.3	3.9	4.5	4	2.7	5.5	6.7	7.2	4.4	4.3
	CL62L-CD44+ TEM	1.5	1.1	1.2	1.4	3.5	3.1	2.3	3.8	3	2.7	2.5	2.6	2.8	3	3	6.7	3.3	5.2	5.2	5.7	6.2	6.5	7.5	4.7	4.8
	Ki67+	7.6	4.3	6	3.8	5.7	6.1	4.2	6.4	6.4	4.7	4.8	6.5	5.6	6.4	6.8	11.3	7.5	9.3	12.3	9.5	13.2	14.2	11.4	8.3	11.3
	Figure 4C
	CD4+ T cells	Isotype					PD1-GITRL-0.96mg/kg					PD1-GITRL-2.9mg/kg					PD1-GITRL-8.6mg/kg					PD1-GITRL-25.8mg/kg
	ICOS+	2	1	2	2	1	4	6	4	6	7	10	8	11	8	4	11	27	9	13	11	14	17	17	22	9
	CD62L-CD44+ TEM	4	4	5	5	4	6	7	5	7	10	10	9	9	8	5	11	20	14	11	10	11	12	14	15	11
	Ki67+	7	5	6	7	5	13	16	12	16	18	24	22	27	21	14	25	41	22	26	25	31	33	32	37	26
	Figure 4D
	CD8+ T cells	Isotype					PD1-GITRL-0.96mg/kg					PD1-GITRL-2.9mg/kg					PD1-GITRL-8.6mg/kg					PD1-GITRL-25.8mg/kg
	ICOS+	0	1	1	0	1	0	1	1	1	1	2	1	2	1	0	1	5	1	1	1	1	5	2	6	1
	CD62L-CD44+TEM	2	3	1	2	2	2	3	0	0	3	4	3	4	3	2	2	4	3	2	3	3	5	3	7	1
	Ki67+	6	5	5	4	4	7	8	7	7	7	11	10	14	11	8	11	18	10	10	14	13	14	13	16	9
	Figure 4E
	TILS	Isotype					PD1-GITRL-0.96mg/kg					PD1-GITRL-2.9mg/kg					PD1-GITRL-8.6mg/kg					PD1-GITRL-25.8mg/kg
	Ki67+/CD8+	32	67	50	54	56	63	63	58	56	61	50	60	60	62	54	59	63	55	57	54	65	75	65	78	77
	Treg/CD4+	17	37	25	23	25	20	21	29	16	23	13	32	22	29	13	15	13	4	13	16	7	8	11	16	15
	Figure 4F
	TILS	Isotype					PD1-GITRL-0.96mg/kg					PD1-GITRL-2.9mg/kg					PD1-GITRL-8.6mg/kg					PD1-GITRL-25.8mg/kg
	Ki67+/CD8+	14	33	44	12	4	30	52	62	15	38	63	70	56	50	23	19	75	44	61	69	71	73	40	84	71
	Treg/CD4+	11	20	22	18	0	21	15	13	15	13	5	8	7	7	6	6	6	7	5	8	2	2	7	4	8
