# Supplementary material for: An anti-PD-1–GITR-L bispecific agonist induces GITR clustering-mediated T cell activation for cancer immunotherapy
Source: Nat Cancer. 2022 Mar 7;3(3):337–54. doi: 10.1038/s43018-022-00334-9 (PMC8960412; doi:10.1038/s43018-022-00334-9)
Supplement: Source Data Fig. 5 — Numerical data for Fig. 5. [file 43018_2022_334_MOESM8_ESM.xlsx]

## Sheet: Fig. 5
		Figure 5A
		Time (Days)	Isotype								muPD1/muGITR-L -WT								muPD1/huGITR-L-WT								muPD1/huGITR-L-HO
		0	0	0	0	0	0	0	0	0	0	0	0	0	0	0	0	0	0	0	0	0	0	0	0	0	0	0	0	0	0	0	0	0
		8	0	49.88	59.84	97.63	23.96	84.65	78.29	62.23	53.64	50.03	63.64	50.95	33.46	107.71	54.81	120.21	49.35	53.54	77.93	71.31	66.23	75.01	69.23	74.23	79.47	39.88	85.41	32.6	41.25	95.64	37.01	75.41
		10	69.57	87.93	106.21	120.4	18.33	113.47	102.45	120.3	152.33	108.5	73.71	114.77	53.79	71.85	47.29	98.25	46.59	86.54	129.52	82.39	100.02	85	74.23	82.05	112.94	61.95	98.09	43.07	71.27	123.71	147.98	112.79
		13	106.76	93.47	121.17	190.41	95.5	119.95	126.31	135.21	110.55	135.26	38.18	81.5	50.65	77.2	31.07	114.14	87.07	136.27	212.41	145.37	145.01	165	159	147.83	90.95	22.72	55.76	0	73.87	116.67	110.83	86.96
		16	244.85	184.74	173.91	202.19	232.08	266.35	246.21	190.19	154.57	131.19	0	97.57	68.99	115.05	49.17	111.61	264.3	230.4	291.77	202.38	224.56	225.96	230.12	215.66	129.83	0	71.14	0	72.36	132.08	113.5	0
		20	329.97	297.14	265.99	323.69	428.83	296.34	317.44	270.39	179.51	161.68	125.87	79.42	51.41	86.59	125.17	178.02	343.74	312.22	358.95	270.21	321.55	316.2	345.01	309.75	101.95	0	90.71	0	132.15	197.11	185.27	0
		24	577.58	467.41	408.62	655.4	652.56	526.79	560.6	331.09	222.31	138.05	146.55	88.24	0	97.97	201.25	194.8	633.86	628.01	501.25	355.42	510.23	502.66	512	508.99	96.7	0	78.14	0	163.68	237.22	164.23	0
		28	1145.03	945.59	804.29	986.74	1168.47	1036.35	1058.19	567.28	271.72	176.1	254.91	107.15	0	131.27	284.88	217.65	967.25	942.92	734.62	590.19	800.23	805.56	810.21	799.9	151.17	0	33.3	0	173.83	243.18	172.9	0
		Figure 5B
		Time (Days)	Isotype								muPD1/muGITR-L-WT								huPD1/muGITR-L-WT								huPD1/muGITR-L-HO
		0	0	0	0	0	0	0	0	0	0	0	0	0	0	0	0	0	0	0	0	0	0	0	0	0	0	0	0	0	0	0	0	0
		9	92.68	98.94	101.35	116.51	137.37	104.84	84.82	112.85	101.76	116.07	108.48	111.46	94.39	137.32	87.19	108.05	67.85	106.33	107.41	121.5	121.4	115.35	84.3	90.66	132.15	91.52	98.68	65.28	127.57	81.73	102.39	111.64
		12	198.45	138.67	259.38	140.15	371.65	183.8	217.28	237.85	69.05	92.34	63.05	111.27	125.23	114.63	121.59	84.53	190.48	198.61	200.29	209.91	232.31	228.39	149.89	156.66	90.1	110.95	57.87	34.51	66.96	96.25	164.41	70.49
		16	276.7	352.85	377.46	278.05	568.71	393.71	449.01	472.35	43.43	76.98	62.44	133.36	119.99	66.22	93.21	49.94	406.67	263.47	327.53	306.3	458.42	387.26	307.49	342.15	80.83	96.37	38.38	0	110.15	109.27	43.37	43.17
		20	530.11	566.64	597.81	596.19	768	683.4	750.37	655.01	0	63.31	143.08	127.42	102.12	0	70.28	0	570.27	286.68	615.27	472.86	589.61	586.19	378.22	524.85	50.54	125.84	0	0	132.08	64	0	0
		23	747.01	935.17	832.28	838.68	1044.61	1037.54	948.42	1046.38	0	50.12	179.28	98.91	86.14	0	76.39	0	878.32	540.82	894.23	683.67	913.88	952.82	596.44	734.74	66.66	72.72	0	0	170.5	81.42	0	0
		Figure 5C
		T cells - Blood - huGITR-Tg	Isotype					PD1-GITRL
		TIGIT+/CD4+	9.85	9.25	7.3	8.76	9.58	14.87	11	19.04	16.82	11.1
		Ki67+/CD4+	2.6	2.6	2.4	1.3	1.9	8.1	4.5	8.1	13.7	12.5
		CD62L+CD44+/CD4+ TCM	4.21	5.27	8.22	5.12	6.41	27.3	30.2	31.6	28.6	32
		Ki67+/CD8+	10.8	7.9	11.8	9.1	9.6	18.6	16.7	19.2	18.6	21.5
		CD62L+CD44+/CD8+ TCM	8.24	3.66	6.81	4.72	5	14.2	9.94	13.3	9.46	10.4
		Figure 5D
		T cells - Blood - huPD-1-Tg	Isotype					PD1-GITRL
		TIGIT+/CD4+	7.37	9.7	12.94	10.3	7.17	42.41	43.51	39.49	40.04	44.6
		Ki67+/CD4+	2.39	0.94	3.52	1.9	2.84	11.87	6.53	11.87	12.1	14.36
		CD62L+CD44+/CD4+TCM	6.82	8.54	13.32	8.29	10.38	44.23	48.92	51.19	46.33	51.84
		Ki67+/CD8+	5.9	1.65	7.25	3.33	4	17.33	24.53	18.11	17.22	21.28
		CD62L+CD44+/CD8+TCM	6.29	4.7	5.82	3.52	3.71	13.14	28.52	16.69	20.53	19.35
		Figure 5E
		T cells - TDLN - huGITR-Tg	Isotype					PD1-GITRL
		ICOS+/CD4+	11.6	11.6	10.1	11.2	11.4	25.2	21.3	27.8	26.2	27.3
		CD62L-CD44+/CD4+ TEM	5.31	2.15	9.37	4.41	4.52	11.2	12.8	20	11.3	11.1
		Ki67+/CD4+	2.99	3.31	3.8	3.16	5.75	6.49	5.77	8.91	6.48	5.87
		CD226+/CD4+	10.5	8.94	11	14.1	14.2	35.2	35.8	26.8	38.6	29.1
		ICOS+/CD8+	7.99	11.6	11.4	12.3	9.56	21.2	15	18.52	19.1	18.98
		CD62L-CD44+/CD8+TEM	9.99	4.44	7.91	5.34	5.96	26.25	23.46	14.3	32.91	22.38
		Ki67+/CD8+	4.05	4.14	4.49	3.57	4.73	15.2	12	7.93	8.11	8.03
		CD226+/CD8+	1.15	2.54	1.61	2.15	2.13	9.43	8.73	10.24	13.13	7.16
		Figure 5F
		T cells - TDLN - huPD-1-Tg	Isotype					PD1-GITRL
		ICOS+/CD4+	8.72	9.78	14.69	6.06	8.01	53.8	35.5	28	35.6	43.4
		CD62L-CD44+/CD4+TEM	12.62	14.19	16.5	11.47	11.09	43.8	51	40.8	31	30.8
		Ki67+/CD4+	4.38	2.69	3.6	4.96	3.13	14.02	6.19	17.12	17.3	5.25
		CD226+/CD4+	1.98	1.56	2.15	1.72	2.8	16.98	13.79	17.7	13.29	16.82
		ICOS+/CD8+	6.56	4.51	7.24	4.14	3.67	24	17.16	18.84	10.88	18.96
		CD62L-CD44+/CD8+TEM	16.79	23.84	12.75	14.91	7.88	46.8	27.4	38.6	24.4	43.2
		Ki67+/CD8+	6.11	0.84	4.31	4.7	3.27	15.21	14.47	15.99	16.14	9.39
		CD226+/CD8+	7.09	6.41	9.09	6.48	6.74	36.84	31.84	24.48	30.68	26.86
		Figure 5G
		T cells - TILs - huGITR-Tg	Isotype					PD1-GITRL
		Ki67+/CD8+	34.4	20.4	35.9	41.3	43.5	51.9	45	55.9	56.7	45
		Treg/CD4+	21.1	21.1	19.83	17.61	18.31	7.96	6.42	9.09	6.1	6.2
		CD226+/CD8+	11.3	3.2	7.53	8.05	14.5	42.2	13.3	17.4	29.7	17.5
		KCNA3+/CD8+	1.74	1.82	6.11	4.67	31.2	41.1	42.8	21.4	71.5	34.9
		SLAMF6-TIM3+/CD8+TTE	21.3	11.5	35.1	17.9	14.9	12.7	10.2	12.1	10.2	1.4
		TOX+/CD8 TTE	24.5	27.8	19.8	26.5	17.4	9.8	5.1	4.8	8.1	7.8
		Figure 5H
		T cells - TILs - huPD-1-Tg	Isotype					PD1-GITRL
		Ki67+/CD8+	42	55	50	29	41	76	71	78	69	70
		Treg/CD4+	29	29	33	36	44	16	16	13	17	26
		CD226+/CD8+	21	13	13	6	17	15	25	18	35	25
		KCNA3+/CD8+	74	33	40	9	81	87	98	97	98	95
		SLAMF6-TIM3+/CD8+TTE	34	23	20	26	34	16	10	11	9	19
		TOX+/CD8+ TTE	24	25	19	22	18	15	12	4	5	7
		Figure 5I
		Time (Days)	isotype								PD1-GITR-L
		0	0	0	0	0	0	0	0	0	0	0	0	0	0	0	0	0
		7	48.62	31.64	50.81	37.96	48.46	53.86	32.99	56.87	21.46	13.51	0	18	21.41	47.38	0	26.52
		11	138.56	156.59	155.11	151.15	126.85	181.72	83.44	97.38	31.33	59.26	54.27	48.14	58.21	111.91	88.31	38.94
		14	277.25	272.97	237.14	211.24	284.97	320.94	171.1	272.48	66.93	125.8	139.55	93.88	168.13	111.16	195.67	65.43
		19	224.71	754.74	347.07	498.55	457.22	451.23	190.78	426.43	229.97	262.68	363.43	243.08	343.56	148.51	269.43	171.57
		Figure 5J
		Time (Days)	isotype										PD1-GITRL
		0	0	0	0	0	0	0	0	0	0	0	0	0	0	0	0	0	0	0	0	0
		11	55.94	65.51	48.22	41.03	54.39	47.64	33.9	33.06	27.1	41.51	37.64	60.56	43.29	50.35	28.96	30.19	50.31	45.11	63.4	37.47
		14	51.11	75.04	86.95	62.64	64.64	52.39	131.03	80.54	131.13	78.37	57.81	54.31	45.99	52.05	49.97	58.4	58.06	18.19	40.25	70.34
		18	188.86	276.96	169.94	213.26	141.14	111.78	131.2	258.96	122.03	115.47	51.08	102.82	109.15	88.67	90.05	77.93	97.48	51	84.89	114.43
		24	528.63	512.01	326.22	373.57	261.68	212.84	238.89	368.16	202.78	227.1	111.39	243.64	147.54	113.66	137.55	118.55	240.98	104.37	134.72	150.78
		28	777.63	723.5	459.84	678.34	591.15	280.42	308.56	686.25	348.77	332.47	206.76	384.09	232.09	229.61	227.28	218	282.24	136.65	157.03	220.06
		33	993.99	1221.61	775.76	1064.12	947.52	492.42	620.96	1068.63	751.93	685.1	246.63	470.44	261.75	228.43	374.56	238.11	365.07	136.88	181.16	311.82
