# Supplementary material for: An anti-PD-1–GITR-L bispecific agonist induces GITR clustering-mediated T cell activation for cancer immunotherapy
Source: Nat Cancer. 2022 Mar 7;3(3):337–54. doi: 10.1038/s43018-022-00334-9 (PMC8960412; doi:10.1038/s43018-022-00334-9)
Supplement: Source Data Fig. 6 — Numerical data for Fig. 6. [file 43018_2022_334_MOESM9_ESM.xlsx]

## Sheet: Fig. 6
		Figure 6A
		Time (Days)	isotype							PD-1							GITR-L							GITR-L + PD-1							PD1-GITR-L
		0	0	0	0	0	0	0	0	0	0	0	0	0	0	0	0	0	0	0	0	0	0	0	0	0	0	0	0	0	0	0	0	0	0	0	0
		7	44.99	0	22.13	14.24	11.6	22.28	24.7	22.89	20	32.53	19.38	25.54	22.03	0	0	22.66	21.17	45.91	0	16.94	13.88	25.11	12.08	8.55	17.16	24.3	28.22	30	21.92	23.12	23.87	0	19.81	12.1	14.37
		9	77.96	50.58	46.03	51.93	106.08	60.62	62.62	76.7	74.62	52.06	75.1	94.71	83.78	81.88	49.2	74.94	72.18	83.73	71.24	70.73	79.28	61.92	72.73	68.18	106.01	69.92	75.37	82.16	64.27	49.51	58.35	71.44	51.3	58.58	55.31
		13	224.21	236.79	116.94	126.75	274.86	144.81	162.9	196.66	148.58	144.63	199.28	154.56	170.47	175.07	116.32	156.32	138.14	105.91	135.01	125.08	60.16	82.09	122.92	95.44	113.26	117.5	143.94	136.58	68.77	40.84	77.48	100.32	86.92	72.26	72.59
		16	441.06	701.91	410.61	350.86	495.19	296.68	386.3	324.83	339.31	257.45	358.22	315.71	358.03	350.72	207.71	260.92	250.14	178.77	169.37	180.88	115.63	98.76	254.92	174.48	128.24	244.93	182.4	179.85	78.81	55.66	98.57	143.28	114.74	88.12	91.01
		19	812.27	1237.08	579.91	564.1	1022.74	383.07	660.13	439.64	541.3	377.4	424.86	552.68	557.84	816.07	242.73	342.54	419.82	229.94	323.07	311.28	318.06	156.43	304.71	265.98	303.04	280.04	269.21	279.21	93.69	37.13	112.2	99.16	214.49	123.24	113.88
		22	1433.28	1988.22	629.76	942.85	1807.75	571.51	1103.16	793.45	1039.1	558.2	838.38	629.28	958.01	1191.55	515.89	521.69	793.83	302.48	601.47	420.95	1028.39	353.98	345.32	497.21	386.59	363.65	389.32	371.6	73.55	89.03	98.24	85.62	81.97	89.75	85.15
		26	2160.24	2258.41	1230.28	1213.94	1971.5	848.89	1385.64	869.09	1453.83	692.36	1196.26	1229.87	1059.23	1771.88	864	689.78	1414.22	453.72	1108.19	637.3	1794.29	598.31	656.92	578.98	604.41	599.12	601.59	623.93	94.54	105.89	80.35	43.91	84.22	91.09	76.55
		Figure 6B
		Time (Days)	Isotype										PD-1										GITR-L										combo										PD1-GITRL
		0	0	0	0	0	0	0	0	0	0	0	0	0	0	0	0	0	0	0	0	0	0	0	0	0	0	0	0	0	0	0	0	0	0	0	0	0	0	0	0	0	0	0	0	0	0	0	0
		7	68.03	64.59	58.4	76.88	65.12	99.3	58.11	54.59	76.46	68.03	51.89	67.84	77.95	75.41	70	94.98	55.23	57.41	59.38	54.11	52.07	70.21	63.7	60.68	66.02	73.4	86.17	82	94.02	53.73	72.15	104.07	91.64	60.74	52.96	72.66	88.51	66.06	53.59	66	66.43	80.03	53.14	89.57	66.47	71.81	56.59
		9	103.34	95.76	74.26	102.51	89.01	152.49	84.04	72.94	99.43	108.3	82.96	86.79	108.75	93.99	81.71	98.5	83.28	128.54	111.3	81.25	99.57	101.03	93.38	87.25	98.91	91.91	85.44	104.97	64.81	67.63	90.01	137	107.25	106.72	99.46	97.84	106.61	60.37	81.95	81	55.6	108.67	86.08	111.34	63.82	103.58	77.07
		11	139.7	112.37	106.93	207.55	98.59	208	100.76	125.16	111.96	149.97	107.28	113.27	118.61	98.59	97.13	138.2	82.73	121.7	116.29	141.52	85.26	127.78	105.74	103.05	107.87	111.85	97.48	161.29	114.38	120.43	110.54	234.5	102.22	93.02	91.37	81.91	107.41	94.73	80.96	110.79	31.33	45.72	78.18	79.7	55.04	110.04	41.56
		14	192.29	185.53	185.98	304.93	225.33	411.59	208.4	170.27	113.81	191.97	99.41	136.14	210.9	169.45	156.31	161.7	104.4	212.45	163.63	233.31	107.61	169.39	175.89	101.64	127.44	145.37	135.15	157.57	110.11	205.99	125.44	323.84	177.94	58.46	101.5	70.49	106.75	95.46	66.69	125.66	39.49	57.75	67.44	49.96	38.8	118.13	0
		16	268.14	237.44	226.48	378.02	201.53	409.67	220.25	177.4	138.72	273.91	131.36	187.85	298.12	223.22	181.15	198.8	135.39	244.71	201.14	314.82	159.39	249.33	218.17	98.25	145.54	242.29	178.91	200	189.04	279.94	137.88	396.33	263.88	66.19	70.21	99.62	80.85	68.12	57.78	132.56	21.13	56.04	95.41	44.92	33.68	92.45	0
		20	391.94	358.91	399.6	559.46	361.41	605.85	277.93	289.18	261.86	371.77	310.18	210.55	422.41	387.71	322.28	302.07	217.19	355.21	292.95	344.74	263.28	333.22	350.45	175.83	263.26	394.97	250.3	276.82	252.89	358.91	155.22	419.18	250.78	60.6	56.18	185.99	133.67	77.96	61.94	155.79	0	70.69	43.41	68.38	0	37.09	0
		23	512.21	531.33	542.56	741.66	479.26	707.51	373.64	393.54	469.08	554.13	395.91	546.75	511.46	422.34	374	373.43	398.62	476.51	400.76	510.01	325.82	408.73	406.23	248.69	301.33	488.13	354.12	534.04	415.19	494.51	219.56	477.93	356.79	68.27	62.67	193.83	159.48	222	215	230	0	73.78	0	87.18	0	0	0
		Figure 6C
		Time (Days)	Isotype										PD-1										GITR-L										Combo										PD1/GITR-L
		0	0	0	0	0	0	0	0	0	0	0	0	0	0	0	0	0	0	0	0	0	0	0	0	0	0	0	0	0	0	0	0	0	0	0	0	0	0	0	0	0	0	0	0	0	0	0	0
		10	65.55	71.98	76.85	70.54	50.41	84.14	85.38	80.94	95.21	71.29	74.25	66.88	53.84	79.1	86.29	63.89	72.51	89.45	89.35	76.9	82.82	73.9	84.67	84.86	63.34	54.03	68.12	92.91	71.86	75.76	77.23	78.9	68.36	62.85	66.58	101.27	73.93	84.78	84.16	54.34	83.64	71.06	72.44	60.89	73	90.22	75
		14	142.84	272.7	276.34	256.02	231.32	248.39	253.32	244.39	318.89	229.83	170.8	187.13	186.68	226.18	228.53	128.87	131.34	135.02	146.05	168.89	158.26	137.24	290.96	206.68	179.97	163.47	225.98	206.59	243.37	140.28	129.03	185.12	178.6	133.64	138.52	82.5	176.66	162.54	140.67	207.22	154.04	61.07	90.65	36.02	86	51.36	89
		17	396.97	393.26	368.2	426.46	325.82	311.07	428.32	511.32	413.42	270.72	357.37	308.23	366	388.41	433.68	372.96	340.47	335.58	265.91	423.38	375.38	402.06	401.14	365.23	203.67	302.51	257.65	332.2	422.92	294.39	160.11	224.38	324.26	67.37	156.76	159.91	215.22	187.19	176.26	263.31	79.95	51.35	85.48	2.93	72	78.18	70
		20	432.15	458.66	596.03	541.56	492.85	548.75	603.53	640.9	645.26	505.31	458.24	371.14	398.89	394.01	500.03	523.43	441.87	444.03	383.95	510.97	478.51	514.27	484.04	417.87	348.29	411.94	408.78	457.42	518.71	396.07	255.45	289.88	411.63	0	209.76	177.05	239.76	254.75	199.01	289.92	129.79	96.22	67.33	0	81	87.76	82
		24	560.23	639.28	631.38	630.23	581.98	725.09	749.86	751.96	778.58	649.28	620.88	649.08	434.88	621.15	686.71	597.16	669.91	658.63	645.42	593	556.02	584.32	520.61	586.25	457.55	705.08	637.41	604.59	606.44	691.41	317.95	382.12	413.86	0	239.77	288.11	365.3	360.72	319.08	303.03	117.84	154.64	55.56	0	95	108.13	100
		28	1067.11	1251.7	965.44	896.71	1011.28	1023.61	895.73	826.76	839.66	760.75	823.05	742.1	809.39	767.51	789.03	972.81	777.05	784.59	864.95	865.6	844.79	834.08	742.66	813.44	736.65	808.61	885.35	775.94	790.07	769.46	400.44	430.36	490.33	0	350.98	340.35	476.59	517.24	423.2	459.3	177.71	241.01	61.08	0	143	195.65	150
		Figure 6D
		T cell - TDLN	isotype			PD-1			GITR-L			Combo			PD1-GITRL
		ICOS+	7.54	14.1	13	13.8	14.4	9.83	17.7	11.8	16.7	18	20.3	21.1	29.6	29.9	23.6
		Ki67+	13	15.4	14.2	19.4	14.4	7.87	16.3	16.4	13.8	24.76	27.32	26.17	33.17	39.26	35.66
		Figure 6E
		T cells - TDLN	Isotype				PD-1				GITR-L				combo				PD1-GITRL
		ICOS+	1.24	1.53	2.02	1.94	2.58	2.9	3.22	2	4.14	3.08	2.81	2.05	6	4.96	6.22	4.62	6.5	8.16	9.87	7.2
		Ki67+	4.2	3.68	4.7	5.24	5.83	6.47	6.71	6.92	8.33	9.46	6.53	6.59	10.2	9.63	10.8	9.98	12.1	13.2	10.1	14
		Figure 6F
		Time (Days)	isotype							PD1-GITR-L
		0	0	0	0	0	0	0	0	0	0	0	0	0	0	0
		7	25.72	0	26.34	0	0	39.39	35.35	20.39	33.52	18.87	0	44.54	12.29	22.5
		10	81.8	96.88	81.29	83.93	80.38	113.04	84.4	95.62	71.5	90.5	106.82	82.99	79.57	86.65
		13	147.07	116.86	107.59	146.27	120.71	257.56	142.46	33.86	77.04	44.51	91.88	51.98	36.9	42.71
		16	251.06	212.82	202.79	243.39	217.48	309.71	225.23	79.78	75.27	43.38	49.6	71.5	60.61	74.81
		18	433.05	293.45	251.68	255.4	307.65	546.15	597.7	72.98	98.11	81.55	65.29	85.82	81.81	31.53
		20	518.97	351.39	488.35	289.58	343.01	616.37	589.69	85.01	75.12	84.06	60.85	0	60.87	77.45
		23	539.96	548.7	539.95	430.7	650.24	1391.34	1389.99	74.61	59.93	0	65.57	0	0	113.16
		25	798.73	451	694.14	408.02	592.18	1439.86	1387.97	0	58.55	0	112.39	0	0	88.99
		27	612.07	490.76	959.82	637.97	695.75	1626.47	1524.01	0	0	0	0	0	0	101.03
		56	–	–	–	–	–	–	–	0	0	0	0	0	0	–
		172	–	–	–	–	–	–	–	0	0	0	0	0	0	–
		273	–	–	–	–	–	–	–	0	0	0	0	0	0	–
		Figure 6G	Mice	MuLV gp70-antigen-specific T cells - CT26
			naive C57BL/6	1.12	0.972	0.998	1.043
			MC-38	1.74	0.864	1.25	1.43
			re-challenge	12.76	14.31	9.87	15.32
		Figure 6H
		# CD8+ T	isotype			combo			PD1-GITRL
		500000	8	13	1	41	48	63	180	180	153
		250000	2	3	0	27	29	22	70	63	68
		125000	2	0	1	10	24	9	25	10	10
		62500	0	0	0	3	6	8	1	5	1
		Figure 6I
		Effector: Target	isotype	combo	PD1-GITRL
		20	29.2	40.5	69.5
		6.7	16.2	25.5	45.8
		2.2	10.8	10.4	26
		0.7	6.57	6.9	16.6
		0.3	7.32	4.96	9
		0.1	5.54	3.08	9.34
		Figure 6J
		isotype	PD-1	GITR-L	combo	PD1-GITRL
		1.604	0.561	0.959	1.024	2.863
		0.804	1.056	0.613	1.166	1.761
		0.285	0.325	0.532	0.415	2.993
		0.295	0.696	0.325	0.333	1.614
		1.387	0.576	0.961	0.349	1.948
		Figure 6K
			Isotype					Combo					PD1-GITRL
		GZB+/ NK	4.1	0.8	5.4	1.2	4.7	0.8	3.8	12.1	11	8.4	18.7	7.9	13.5	8.8	11.8
		GZB+/ CD8+	12.5	3.8	12.6	17.3	19.4	29.1	16.7	18.4	15.3	19.5	36.8	25	35	25	34.7
		Figure 6L
		Time (Days)	Isotype										Combo										PD1-GITRL										Combo-CD8										PD1-GITRL-CD8
		0	0	0	0	0	0	0	0	0	0	0	0	0	0	0	0	0	0	0	0	0	0	0	0	0	0	0	0	0	0	0	0	0	0	0	0	0	0	0	0	0	0	0	0	0	0	0	0
		7	58.06	57.41	98.02	52.31	66.84	51.79	39.31	65.98	44.02	44.37	55.69	56.65	104.07	91.64	60.74	52.96	72.66	88.51	66.06	53.59	66.43	80.03	53.14	89.57	66.47	71.81	56.59	80.93	70.99	89.3	59.42	50.35	90.29	45.59	69.82	56.24	53.01	56.07	43.41	63.55	49.95	70.73	55.96	53.96	84.73	39.86	45.75
		9	73.91	120.87	172.66	90.46	135.04	110.66	84.52	117.97	84.89	95.9	102.5	109.27	137	107.25	106.72	99.46	97.84	106.61	60.37	81.95	55.6	108.67	86.08	111.34	63.82	103.58	77.07	83.74	140.5	77.57	103.59	125.39	119.72	82.1	98.59	102.31	127.32	102.78	107.75	105.76	71.75	83.38	156.86	81.05	130.49	70.5	102.03
		11	120.65	140.96	204.96	153.03	204.27	124.78	140.91	179.37	152.57	115.24	110.83	119.66	234.5	102.22	93.02	91.37	81.91	107.41	94.73	80.96	31.33	45.72	78.18	79.7	55.04	110.04	41.56	57.53	100.86	64.46	143.73	166.76	124.27	135.45	137.92	145.38	145.32	145.02	152.34	125.03	93.74	113.33	229.64	127.01	204.48	75.85	159.18
		14	221.15	235.45	199.79	175.26	255.14	169.29	135.31	191.16	343.89	166.7	125.28	128.88	323.84	177.94	58.46	101.5	70.49	106.75	95.46	66.69	39.49	57.75	67.44	49.96	38.8	118.13	0	60.21	93.85	68.98	170.23	231.02	207.63	145.29	146.79	175.08	177.48	178.45	171.02	169.91	106.52	142.01	290.64	110.06	401.43	111.74	197.72
		17	229.35	299.04	271.93	232.12	354.11	201.81	270.02	323.11	407.65	236.71	137.13	139.54	396.33	263.88	66.19	70.21	99.62	80.85	68.12	57.78	21.13	56.04	95.41	44.92	33.68	92.45	0	66.88	95.07	68.89	227.65	287.73	177.29	196.3	242.49	225.1	267.64	277.45	246.84	271.54	157.46	146.26	329.49	216.69	491.22	138.47	264.81
		21	257.69	376.62	347.97	400.36	528.28	383.68	321.74	889.01	595.91	285.11	155.21	145.63	419.18	250.78	60.6	56.18	185.99	133.67	77.96	61.94	0	70.69	43.41	68.38	0	37.09	0	69.16	131.32	90.59	234.73	413.67	253.15	280.85	292.42	261.01	249.56	279.88	169.5	254.31	261.92	217.7	267.12	358.24	231.3	1039.1	217.37
		24	375.68	549.9	492.83	569.56	690.44	429.84	419.31	870.33	972.81	386.27	19.56	313.33	477.93	356.79	68.27	62.67	193.83	159.48	205.84	216.77	0	73.78	0	87.18	0	0	0	32.51	28.16	83.62	379.02	470.41	348	430.19	424.91	417.55	407.87	412.03	378.84	419.58	282.7	339.31	474.44	355.1	423.42	971.68	367.86
		Figure 6M
			Isotype					PD1					GITRL					Combo					PD1-GITRL
		CD8a	8	53	31	40	28	42	39	41	47	31	8	42	192	105	34	81	9	75	108	103	384	117	377	283	286
		Figure 6N
			Isotype					PD1					GITRL					Combo					PD1-GITRL
		Gzmb	59	97	49	50	128	130	78	82	94	134	124	123	37	29	136	138	139	67	205	52	254	235	377	283	286
[truncated: 23 more columns]
