# Supplementary material for: An anti-PD-1–GITR-L bispecific agonist induces GITR clustering-mediated T cell activation for cancer immunotherapy
Source: Nat Cancer. 2022 Mar 7;3(3):337–54. doi: 10.1038/s43018-022-00334-9 (PMC8960412; doi:10.1038/s43018-022-00334-9)
Supplement: Source Data Fig. 7 — Numerical data for Fig. 7. [file 43018_2022_334_MOESM10_ESM.xlsx]

## Sheet: Fig. 7
		Figure 7A
		Concentration (nM)	isotype																								PD-1
		266.67	0.595184	0.769134	0.667817	1.20945	1.04269	1.21167	1.28057	1.06188	0.930053	0.786879	0.593339	0.700699	0.793239	0.82027	0.74433	1.02284	1.05102	0.952116	1.35452	0.850797	1.29336	0.974704	0.874489	0.875987	1.49604	1.23152	1.46246	1.61911	1.44128	1.60709	1.73333	1.0993	1.53374	0.996001	1.1531	1.16295	0.618144	0.814737	0.821033	1.16334	2.02018	1.46462	1.90597	1.90955	1.85713	1.35937	1.14538
		74.1343	0.664192	0.580365	0.549645	1.26236	1.03995	0.972151	1.12626	1.25156	0.77157	0.616872	0.49622	0.487379	0.817344	0.733263	0.782872	1.08123	0.960702	1.00637	1.04515	0.910292	0.963663	1.02376	0.705185	0.647833	1.06316	0.940795	1.34409	1.48052	1.55137	1.59214	1.24415	1.20861	1.24159	0.754124	0.753806	0.807295	0.928202	0.776194	0.896019	1.61669	1.3537	1.13173	1.9461	1.96447	1.78694	1.01485	0.920508
		20.6093	0.778038	0.628575	0.589205	1.29633	0.986461	0.983599	0.824364	0.690484	0.874765	0.565482	0.46709	0.495584	0.771233	0.792285	0.828475	1.10972	0.791713	0.989641	1.35818	0.915462	1.03095	1.15939	0.847614	0.683369	0.982263	1.21676	0.864091	1.4795	1.28971	1.4082	1.01562	1.07709	1.19501	0.525413	0.52872	0.944357	0.790441	0.842785	0.786307	1.57026	1.20182	1.22096	1.9138	1.70008	1.8011	0.869187	0.73894
		5.72939	0.620116	0.477012	0.460539	1.30606	1.05305	1.09592	0.923219	0.852213	0.745874	0.544175	0.461748	0.427848	0.732309	0.841894	0.771615	1.00389	0.906959	0.990086	1.07041	0.748031	1.18534	0.94795	0.636378	0.706966	1.09566	0.847237	1.05464	1.20703	1.26542	1.0175	0.954758	1.06687	1.16877	0.566372	0.543985	0.482545	0.880119	0.813528	0.797183	1.22942	1.54743	1.2576	2.17923	2.03514	1.85562	0.817096	0.966932
		1.59277	0.722387	0.372642	0.531519	1.1524	0.990913	1.03493	0.747275	0.679139	0.806048	0.464483	0.555178	0.362529	0.743821	0.872932	0.702798	1.03155	0.961911	0.885462	0.940398	0.841252	1.10298	0.793176	0.490509	0.638807	0.853088	0.691667	0.927184	1.23114	1.27712	1.31077	0.938561	0.952913	1.1076	0.530501	0.427975	0.427339	0.858367	0.764364	0.864409	1.17409	1.06278	1.02634	1.92208	1.87018	1.64214	0.651273	0.526329
		0.44279	0.622723	0.42276	0.546974	1.20735	0.94442	1.0112	0.650231	0.724449	0.730463	0.455833	0.409404	0.371688	0.655097	0.760103	0.693067	0.949254	1.05611	1.02176	0.956863	0.941909	0.951216	1.05164	0.686728	0.598818	0.688615	1.05133	0.843421	1.20461	1.20366	1.21549	0.888092	0.778404	0.833487	0.351081	0.469443	0.480319	0.812511	0.768625	0.743312	1.29258	1.1054	1.10629	1.70744	1.57723	1.5509	0.596511	0.497511
		0.123096	0.573305	0.50029	0.494757	1.19361	1.04173	0.980482	1.20147	0.834068	0.651427	0.480129	0.383009	0.399609	0.613756	0.719843	0.712783	1.01419	0.907722	0.927248	1.32501	0.873943	0.899276	0.795604	0.463958	0.594771	0.600081	0.652489	0.253071	1.20697	1.12918	1.12899	1.01476	0.827781	0.87169	0.574641	0.478984	0.410739	0.839287	0.782236	0.873759	1.11913	0.805642	0.964137	1.42082	1.53536	1.35858	0.542721	0.364148
		0.034221	0.6869	0.57534	0.590923	1.20016	0.923813	0.894747	1.20636	0.893661	0.921271	0.472115	0.447819	0.400372	0.807804	0.779692	0.735362	1.05566	0.999181	1.05699	1.47308	0.98673	0.986889	0.663132	0.934351	0.672441	0.543667	0.721369	0.638815	1.09007	1.04733	1.11761	0.961216	1.35643	1.08447	0.417163	0.405142	0.429247	0.769707	0.491068	0.761438	0.981373	1.01769	1.0306	1.12962	1.24814	1.51885	0.558546	0.337961
		Figure 7B
		Concentration (nM)	isotype																PD-1																PD1-GITRL
		266.67	0.071112	0.103082	0.156393	0.197054	1.26785	1.76194	0.592461	0.80721	0.065102	0.720568	1.4068	1.15466	0.732965	0.76329	1.98135	2.38187	0.174909	0.081449	0.381508	0.272234	5.47206	4.18155	10.038	11.8409	0.219072	0.235231	1.20216	0.857221	0.662792	0.706801	2.93638	3.41453		8.28502	8.2137	8.8904	6.25562	5.46964	12.2313	7.76056	5.08214	5.3394	1.56452	2.44799	1.73559	1.72709	4.14658
		74.1343	0.06338	0.183754	0.092682	0.136207	1.84355	1.99312	0.664737	0.632326	0.32302	0.859988	0.879365	0.94728	0.705425	0.871059	1.99845	2.74655	0.095279	0.144094	0.617117	0.81012	4.90573	5.06163	7.09232	10.8891	1.18259	1.02368	1.05011	1.59981	0.975041	0.770186	3.89075	5.14266	0.486203	1.08936	12.6048	11.0838	6.27537	6.96399	9.38565	14.4328	1.75259	0.683412	2.39911	1.57863	1.82635	1.72426	5.91142
		20.6093	0.159033	0.168728	0.127463	0.280355	2.04078	2.58493	0.724153	0.853879	0.317606	0.442517	1.39556	1.10305	0.756395	0.682037	2.7972	2.25277	0.241665	0.351252	1.05556	1.02977	3.99769	7.37305	7.19832	8.61928	0.594173	1.55747	1.52362	0.893213	1.22593	1.22313	3.9764	4.99385	1.91607	1.21745	9.15256	7.96594	6.72353	6.38785	9.87676	11.2766	1.34361	1.17421	1.51517	1.41524	1.91587	1.39837	6.36177
		5.72939	0.158153	0.287585	0.173142	0.225557	2.1845	2.99182	0.973455	0.726076	0.224456	0.760531	0.977819	1.18958	0.897369	0.824035	3.00319	2.20838	0.678119	0.258725	1.03076	1.16125	4.56561	4.94969	3.86888	5.9057	0.99171	0.580471	1.50108	1.99987	1.29593	0.950055	3.62718	4.34694	1.21042	1.04464	11.5975	8.92062	6.7735	7.46323	9.4255	7.84901	1.26091	1.10305	2.32876	1.94006	1.86754	1.55606	6.37403
		1.59277	0.081449	0.226451	0.18641	0.23271	2.30563	2.46865	0.995159	2.30348	0.339274	0.401702	0.920928	0.995878	0.781224	0.814363	2.34167	2.37756	0.381508	0.662827	0.744366	0.519893	5.7971	4.75057	4.79195	3.50863	0.697168	0.669664	1.34361	1.30434	1.03759	1.02924	4.29048	3.64776	1.26078	1.22148	5.54941	8.47977	6.37671	5.4781	6.41757	6.90876	1.74409	0.727454	1.3773	2.06261	2.28573	1.69028	7.07589
		0.44279	0.071112	0.231815	0.205943	0.397152	2.42642	2.52399	1.10131	0.975426	0.131836	0.864139	1.16583	0.822653	0.824035	1.54477	2.50555	2.53291	0.305702	0.370488	0.545261	0.625668	4.9699	4.16763	3.7144	2.59801	0.359609	0.335209	1.28472	1.27351	1.1407	1.21474	3.24059	3.91289	0.758832	0.536795	4.49755	4.21637	5.96318	4.84998	4.63028	8.76184	0.655922	1.23712	1.61111	1.5871	1.51235	1.28332	4.90383
		Figure 7C
		Concentration (nM)	isotype																								PD-1
		266.67	0.431521	1.56302	0.440392	0.897402	2.15943	0.86561	0.858252	1.08417	1.28391	1.36489	1.04389	0.984674	0.777065	0.693528	0.603364	0.9328	1.48177	1.18509	0.983064	1.0634	0.663958	0.940995	1.37993	1.45402	1.78269	1.51303	2.08495	3.71142	2.71899	2.1096	2.24833	2.41861	1.52571	1.01313	1.33789	1.34293	1.90352	1.26232	1.78151	2.33106	9.42186	8.59366	2.67103	4.98719	2.92777	3.94977	4.02865
		74.1343	0.458726	0.372895	0.279511	0.6555	0.940328	1.30876	1.32877	0.820644	0.544272	1.07508	0.958336	1.08245	0.951658	1.39641	0.513014	1.42171	1.92457	0.869395	0.797525	1.00682	0.622455	1.25882	0.831355	1.03489	1.42189	1.49421	3.62518	3.32709	2.32655	1.3972	2.28083	2.05701	1.42143	1.39447	1.39848	1.39712	0.967217	1.33765	1.42508	4.65509	3.51824	2.10187	3.27917	3.78568	1.6264	3.46089	2.57002
		20.6093	1.25262	0.368974	0.251752	0.687239	1.11832	1.32356	1.22186	1.13156	1.21269	0.943754	1.15883	1.05044	0.449008	0.373611	0.551833	0.691057	2.15696	1.19103	0.909042	0.688236	0.51272	2.05986	1.53588	0.774175	1.10458	2.81194	1.72034	1.77135	1.7924	1.6657	1.75106	1.98589	1.37525	1.50825	1.36292	1.36986	0.891332	0.821751	1.12886	5.97792	3.36255	2.99044	2.99288	2.8683	2.85954	2.28453	2.48631
		5.72939	0.832181	0.285507	0.295262	0.805899	1.305	1.79809	1.04621	1.16971	1.58421	1.1994	1.05638	1.33693	0.6013	0.816901	0.659429	0.894935	3.62018	0.785943	1.08775	0.777108	1.0066	1.58316	0.767375	0.592215	2.0165	1.09231	1.69564	1.77279	2.4182	0.786711	1.56801	1.86068	1.80019	1.38066	1.38178	1.35784	0.67184	1.57829	1.32546	2.64594	5.78577	5.73194	4.36197	1.90853	4.75525	1.95935	3.43898
		1.59277	0.542962	0.136443	0.286382	1.14249	1.20803	1.08308	1.6931	1.03241	0.910833	0.983348	1.2486	1.16472	0.61859	0.64575	0.434722	1.39468	1.52416	2.29609	0.628246	1.34709	0.918322	0.445415	0.736755	1.40002	0.720644	0.660669	1.57959	1.18333	3.00355	1.25731	2.08238	2.30514	2.27022	1.47125	1.32953	1.46539	0.995066	0.912423	1.18945	1.45816	3.91954	2.42929	2.84699	2.12451	2.98012	1.84604	2.03885
		0.44279	0.372335	0.180843	0.265836	0.833476	0.509496	0.710626	1.50436	0.937793	1.20565	1.33006	1.24105	1.16489	0.532434	0.994937	0.669122	1.07394	0.768495	1.06228	0.518214	1.49387	0.637452	3.84993	1.05964	1.06214	0.766636	1.58888	0.673419	1.72447	0.8563	1.13925	1.78228	2.14295	1.79697	1.38477	1.34218	1.30775	1.09354	0.62027	0.817748	6.52852	1.74876	3.47192	3.01293	1.68602	1.84988	1.46128	0.829315
		0.123096	0.602276	0.251008	0.187091	0.756336	0.66735	0.651126	1.59409	1.13827	1.28074	1.19012	1.20642	1.36082	0.974281	0.697858	0.704642	1.90445	0.904958	1.25985	0.700635	1.03103	0.615476	0.943635	0.399535	1.23628	0.377648	0.676218	0.160784	0.811413	2.80018	2.7397	1.94552	1.83121	0.600133	1.19619	1.22939	1.28859	1.14504	1.06653	0.613268	2.94938	1.27514	1.16133	2.23581	1.32437	1.02694	2.25233	0.640475
		0.034221	0.40307	0.332229	0.453984	1.09542	0.482787	1.5581	0.502628	1.57968	1.35235	1.06741	1.22581	0.820539	1.13224	0.549908	0.796234	1.47887	1.71973	0.924039	0.989301	1.01328	0.629508	0.774395	3.20286	1.91358	0.447468	0.69057	0.399751	1.11211	0.667537	0.776361	1.61583	1.90913	0.39828	1.26508	1.18185	1.25076	0.689819	1.50352	1.10623	1.467	1.54993	1.22548	1.39364	1.30885	1.18078	1.43176	0.868415
		Figure 7D
		Concentration (nM)	Isotype																PD-1																PD1-GITRL
		266.67	1.20578	1.60622	0.777261	0.894392	0.307289	0.343079	0.968141	1.03321	1.03828	1.09118	1.56464	1.21952	0.722069	0.689653	1.82373	1.94026	2.81019	2.67064	3.59685	4.28747	4.73394	4.05899	4.43147	4.59174	2.65751	2.77066	2.03534	2.10342	0.949222	1.09889	3.66988	3.98861	6.60611	7.38626	25.1687	22.1626	2.75584	3.23533	3.65927	3.83714	7.70452	6.48332	3.05867	3.14158	1.48342	1.48017	5.80089
		74.1343	1.34074	1.5685	0.82727	0.69375	0.211849	0.16931	0.833416	0.93922	0.996219	0.863784	1.21132	1.3152	0.77714	0.747255	1.97593	2.05064	2.63943	2.20923	3.61022	3.78689	1.99099	1.81132	2.78368	3.52358	2.70655	2.72861	1.88627	1.63357	1.11781	1.04153	4.1431	4.42231	7.31119	5.11883	26.1208	22.2005	1.88977	2.25116	3.0283	3.39115	6.24978	8.07544	3.40862	3.27558	1.33279	1.47282	6.35763
		20.6093	1.32713	1.54175	0.825704	0.848841	0.459849	0.167262	0.826427	0.897766	1.01755	0.978987	1.26543	1.28411	0.823896	0.782804	2.29973	2.18055	2.57171	2.05161	3.61022	2.59918	1.49933	1.85651	2.42686	2.25418	2.5899	3.04204	1.95894	1.67985	1.03562	1.07563	4.26457	3.67518	7.86768	5.89742	27.8109	22.7952	2.07281	2.41312	2.89888	2.96914	7.70452	7.16634	2.80501	2.88225	1.649	1.84422	5.21018
		5.72939	1.33098	1.58886	0.833416	0.763041	0.213054	0.242819	0.884993	0.940666	1.05768	0.946089	1.13986	1.33159	0.744363	0.79618	1.96304	1.85241	2.39264	2.28021	2.67305	3.3362	0.819679	1.15468	1.83867	1.83048	1.76348	2.93347	1.80337	1.63152	1.10046	0.98935	3.87811	4.19227	4.471	7.86768	19.3771	21.9238	0.825583	2.40927	3.17713	3.12411	5.65303	6.24857	2.65401	3.24316	1.53404	1.44052	5.71401
		1.59277	1.44607	1.36207	0.962839	0.744001	0.220525	0.256436	0.874027	0.838718	0.944763	0.977661	1.26724	1.30616	0.833778	0.869568	1.95629	1.81433	2.08884	1.66093	3.19629	1.91977	0.638318	0.91536	1.64068	1.90411	1.94014	2.40927	1.74829	1.52958	1.00574	0.936328	2.98793	3.53901	5.33912	6.41885	15.1915	18.3729	1.06828	2.16898	3.13893	3.21485	6.13566	5.91947	2.53941	2.91406	1.65273	1.56489	5.13354
		0.44279	1.40136	1.33002	0.912347	0.786781	0.306205	0.205462	0.821848	1.12311	1.04056	1.09744	1.07069	1.09672	0.840647	0.750026	1.974	1.86663	1.96364	1.93857	1.30845	1.30845	0.3767	1.30158	1.90194	1.69322	1.60405	1.68093	1.5785	1.36376	0.961393	0.891982	3.12808	3.24907	5.13607	6.20881	15.226	12.7077	1.34086	1.29435	2.29599	2.45361	4.81528	4.45798	2.93744	2.61822	1.42667	1.51138	4.54812
		Figure 7E
		Concentration (nM)	isotype							PD-1							PD1-GITRL							isotype-GITR-L							1:1 combination
		266.67	3.63987	1.90246	0.96879	0.592621	0.8341	0.809972	0.528343	9.25405	13.2888	5.3662	3.03903	5.95864	10.5043	10.3028	8.24165	8.46547	12.6295	4.57806	3.74402	3.95048	6.23956	3.03087	5.2821	2.85095	2.58243	3.66257	1.64447	2.59332	6.39703	10.6194	12.3344	2.8765	1.72681	9.49233	4.93972
		66.6675	1.58326	0.865243	0.58357	0.872039	0.72321	0.695815	0.665055	6.75862	8.64126	6.45108	10.8122	5.02012	4.69854	10.2814	8.66506	11.5283	5.10843	6.07971	5.41036	3.00857	7.19066	4.20208	3.14032	1.63977	1.8068	1.35107	1.24118	1.14312	7.15068	9.26369	7.2497	13.5246	6.31021	5.84011	3.8813
		16.6669	1.16343	2.18074	0.54515	0.606893	1.1321	0.80323	1.38144	3.4779	14.4945	7.5839	1.65301	3.84805	3.43205	4.01586	5.8296	11.6199	4.5163	10.277	4.14538	3.6907	12.9752	2.66919	2.45023	0.85921	2.40592	1.07219	1.95551	1.01238	3.60517	7.53032	10.2962	2.35641	3.11829	6.95494	3.87003
		4.16672	1.41941	1.00644	0.336	1.09757	1.4679	3.6064	1.19558	5.99256	7.76638	3.41898	2.67233	2.92695	1.54983	3.75412	6.28852	13.6171	8.8041	2.4132	2.309	3.82593	6.33265	1.31873	1.28615	1.33052	2.23728	0.652095	1.19407	0.770221	3.64278	2.87278	3.05548	4.26854	2.85769	1.57455	3.29961
		1.04168	0.930436	0.889417	1.09528	0.54767	0.88905	0.759101	1.58406	4.45621	7.88469	2.07315	2.78573	2.257	1.68222	2.1282	5.93638	4.52349	4.57541	1.68757	6.58836	4.57874	8.48075	0.391591	2.06521	0.63744	1.16097	0.803857	0.617893	1.57262	2.77296	5.54586	2.59052	2.36777	3.88024	2.11371	1.19381
		0.26042	1.82381	0.602945	1.62128	0.743204	0.91305	1.31309	1.0482	3.30864	4.1767	4.70715	2.55534	2.02798	2.59677	4.93047	5.63845	2.96793	2.19964	2.21583	2.62838	2.66725	3.7268	0.887329	1.33651	0.71607	0.961748	0.561786	0.277781	0.653508	3.71042	1.78052	0.80341	1.43854	2.04852	1.1773	1.5663
		0.065105	1.03778	0.69534	1.05616	0.627282	0.80193	0.465365	1.01544	3.33557	3.42754	0.95633	0.656796	0.991	1.46326	0.784309	1.14021	1.65751	1.72351	1.3833	2.03086	1.72727	1.27599	2.40566	0.576052	0.70449	1.43272	0.626214	0.347978	0.441934	1.60502	1.81712	0.3337	0.53534	0.549262	0.610562	0.363398
		0.016276	0.763617	1.70916	0.8499	1.36777	0.66857	0.546376	1.0913	1.2822	0.962621	1.36141	0.926505	1.32907	1.55244	1.05033	0.966004	3.76806	1.26341	0.886699	0.382738	0.507331	0.621851	0.70428	1.39929	1.43757	0.686311	0.966476	0.314831	1.37768	0.894299	2.51243	0.79492	0.555631	0.819929	0.542893	0.545635
		0.004069	0.944299	1.22473	0.77325	0.457087	0.8936	0.514242	0.394779	1.32955	1.29527	1.63013	0.824272	1.25629	0.661152	1.4613	0.75892	1.34346	0.63744	0.628155	0.58719	1.06093	0.748812	0.907273	1.06149	0.80807	1.03456	0.496905	0.43691	1.37865	0.9	1.13845	0.34977	0.730485	0.430667	0.779916	0.834254
		Figure 7F
		Concentration (nM)	PD-1			isotype-GITR-L			1:1 combination			PD1-GITRL
		5	4.8	0.9	1.1	1.9	1.4	1.1	5.3	2	1.4	5.7	1.8	1.3
		1	2.9	0.7	1	1.3	1.3	1	3.3	1.6	1.3	3.8	2.1	1.3
		0.2	1.9	0.8	1.2	1.5	1.1	1.2	2.9	1.3	1.4	4.4	2.4	1.5
		0.04	1.2	1	1	1.1	1.3	1	1.6	1.4	1.1	3	2.8	1.3
		0.008	0.9	0.8	1	0.9	1	1.1	1.2	1.4	1	2.2	2.1	1.3
		0.0016	1	1.2	1.1	1	0.9	1.1	1.1	0.9	1.1	1.8	1.2	1
		0.00032	1.1	1.7	0.9	0.9	0.4	0.9	1.6	0.5	0.9	1.7	0.6	1
		Figure 7G		Teff + Tregs						Teff
		Teff	Treg	isotype	anti-PD-1	GITR-L	combo	PD1-GITRL			isotype	anti-PD-1	GITR-L	combo	PD1-GITRL
		7574	0	2202	2075	2001	3222	5583			7513	6987	7851	7419	11111
				Teff + Tregs						Teff
		Teff	Treg	isotype	anti-PD-1	GITR-L	combo	PD1-GITRL			isotype	anti-PD-1	GITR-L	combo	PD1-GITRL
		59437	0	18416	17468	19804	19606	36363			54789	54789	56781	66555	106987
[truncated: 73 more columns]
