# Supplementary material for: An anti-PD-1–GITR-L bispecific agonist induces GITR clustering-mediated T cell activation for cancer immunotherapy
Source: Nat Cancer. 2022 Mar 7;3(3):337–54. doi: 10.1038/s43018-022-00334-9 (PMC8960412; doi:10.1038/s43018-022-00334-9)
Supplement: Source Data Fig. 8 — Numerical data for Fig. 8. [file 43018_2022_334_MOESM11_ESM.xlsx]

## Sheet: Fig. 8
		Figure 8A
		Concentration (nM)	isotype			PD1-GITRL
		266.67	78.9	75.2	74.2	33318	33539	33573
		66.6675	63.4	62.1	67.7	36607	34927	38382
		16.6669	61	67.5	99.4	37777	35135	33268
		4.16672	58.4	56.2	56.3	19707	19900	19100
		1.04168	55.6	54	53.7	7275	6428	6770
		0.26042	57.8	53.6	55.6	2530	2469	2399
		0.065105	53.9	54.9	51.2	976	938	1007
		0.016276	55.9	52.8	50.6	394	381	410
		0.004069	55.1	51.4	50.4	163	149	165
		0.001017	57.3	53.2	51.2	87.6	79.5	82.1
		0.000254	50.5	53	50.2	58.5	58.8	57.4
		6.36e-05	54.5	49.9	50.8	54.7	52	51.9
		Figure 8B
		Concentration (nM)	isotype			PD1-GITRL
		266.67	89.4	88.7	92.1	17984	17759	17656
		66.6675	84.2	83.6	218	17988	17201	17494
		16.6669	84.6	83.1	105	16570	16060	15683
		4.16672	86.4	85.5	94.1	14667	14432	14839
		1.04168	83.3	84.1	80.1	12519	12708	12692
		0.26042	91.3	78.9	87.5	5515	5557	5796
		0.065105	91.4	83.1	81.7	1875	1847	1913
		0.016276	87.6	82.3	83.9	662	663	640
		0.004069	86.2	83.1	81.1	272	247	253
		0.001017	88.6	91.2	90.6	134	142	128
		0.000254	93.3	91.3	105	112	101	97.9
		6.36e-05	92.9	98.6	112	121	97.3	88.3
		Figure 8C
		Concentration (nM)	Isotype			PD1-GITRL
		250	-74	-227	74	2057	1459	2827
		50	-109	-229	-2	1945	1422	2625
		10	-114	-252	-14	1847	1245	2528
		2	-118	-255	-11	1581	1061	2188
		0.4	-115	-250	-46	1225	796	1693
		0.08	-113	-235	-30	766	397	988
		0.016	-111	-258	-37	375	151	589
		0.0032	-109	-273	-38	190	40.4	307
		Figure 8D
		Concentration (nM)	Isotype			PD1-GITRL
		250	-64	-86	42	2604	3020	2761
		50	-79	-55	21	2495	2929	2634
		10	-77	-75	9	2266	2557	2544
		2	-81	-76	15	1732	1816	1721
		0.4	-86	-62	-15	1034	999	971
		0.08	-78	-59	-5	511	279	425
		0.016	-76	-89	-10	165	84	200
		0.0032	-75	-87	-8	58	30	79
		Figure 8E
		Concentration (nM)	isotype			PD1-GITRL
		50	943	694	664	2120	2965	2613
		10	937	883	1336	2971	3004	2562
		2	1240	1141	634	3830	2718	2469
		0.4		655	609	5170	3541	2261
		0.08	1129	790	558	3959	3409	2216
		0.016	1051	928	1000	2385	1979	1931
		0.0032	1096	934	880	1625	1372	1342
		0.00064	1339	1150	793	937	1375	1132
		0.000128	1003	1318	958	988	1270	901
		2.56e-05	1114	1081	907	1432	1063	1898
		Figure 8F
		Concentration (nM)	isotype			PD1-GITRL
		66.6675	135690	65870	256010	8259440	8932970	7912880
		16.6669	212230	151060	187100	7560000	7952140	7731020
		4.16672	176540	145250	177280	7935940	7390600	7364760
		1.04168	229750	138550	233680	7947870	7170270	7503810
		0.26042	191890	300160	238920	6137960	5756630	5906130
		0.065105	194960	186220	233460	1269840	1226890	1232420
		0.016276	245560	223120	240690	358320	398080	320580
		0.004069	245790	223800	172070	269720	340210	271640
		0.001017	183290	141230	210050	241340	220270	214310
		0.000254	196970	240910	144300	205150	155240	178900
		6.36e-05	174350	170300	140800	292560	152250	179230
		Figure 8G
		Time (day)	0.1 mg/kg (ug/mL) Total			1 mg/kg (ug/mL) total			10 mg/kg (ug/mL) total				30 mg/kg (ug/mL) total			0.1 mg/kg (ug/mL) Intact			1 mg/kg (ug/mL) Intact			10 mg/kg (ug/mL) Intact			30 mg/kg (ug/mL) Intact
		0.010417	0.7	0.75	0.78	9.48	15.38	10.27	232.01	239.73	279.84	828.37	1142.95	677.92	0.72	0.82	0.78	12.84	15.14	10.87	278.47	257.36	321.27	978.76	1107.5	585.12
		0.041667	0.49	0.33	0.46	3.49	5.49	3.58	174.64	197.35	146.35	442.42	725.29	516.99	0.5	0.36	0.46	3.68	5.43	3.81	193.2	213.53	176.28	521.38	784.58	459.68
		0.166667	0.14	0.07	0.16	1.54	2.07	1.45	19.02	12.69	15.61	76.43	386.96	34.63	0.14	0.09	0.17	1.97	2.04	1.56	19.78	13.48	19.52	79	428.11	32.15
		0.333333	0.05	0.03	0.06	0.68	1.59	0.8	10.2	6.71	7.12	21.2	95.21	13.4	0.05	0.04	0.066	0.77	1.6	0.85	10.83	7.7	9.07	21.95	99.99	13.08
		1	0.01	0.0043	0.0046	0.18	0.36	0.2	3.31	2.28	2.34	5.45	10.09	4.66	0.008	0.0044	0.005	0.18	0.33	0.2	3.47	2.45	2.79	6.64	12.04	4.59
		2	0.001	0.0003	0.0004	0.02	0.11	0.05	1.45	0.9	0.87	1.84	8.63	2.1	0.001	0.0004	0.0005	0.025	0.12	0.063	1.45	1.12	1.2	2.79	8.2	2.2
		3				0.0022	0.039	0.0159	0.71	0.31	0.32	0.77	4.58	0.83				0.003	0.034	0.014	0.76	0.41	0.41	1.07	4.98	0.94
		4				0.0003		0.0038	0.34	0.16	0.14	0.35	2.66	0.49					0.004	0.001	0.32	0.21	0.14	0.52	2.85	0.49
		7							0.006	0.0011	0.0019	0.02	0.2	0.02							0.005	0.001	0.001	0.02	0.23	0.02
		Concentration of some samples is not shown as they are below the LLOQ.
		Figure 8H
		Time (hr)	Vehicle		0.1 mg/kg			1 mg/kg			10mg/kg			30mg/kg
		0	-3.29287	3.31148	-6.23071	-2.65675	-3.12245	-2.46657	-6.05727	-8.124	-1.43282	-2.02822	-10.2116	-3.29547	-0.84838	3.13407
		4	0.26609	5.71525	100.097	99.85	100.18	100.023	99.9492	99.2517	100.074	100.176	100.344	101.035	101.915	100.116
		24	-0.98121	4.87477	82.1365	65.0059	87.0034	100.231	100.966	94.8423	100.354	99.978	100.123	103.397	100.467	100.058
		48	-12.6227	-8.58968	10.2925	9.27049	5.0515	97.5334	101.779	100.775	100.26	100.198	99.9754	102.025	102.498	100.948
		72	-3.45917	-0.13448	10.0731	10.7145	1.1607	69.6634	100.153	99.7328	99.9256	100.243	100.763	100.54	100.07	100.251
		168	-1.77948	-3.05934	-2.13647	2.70676	-1.68383	6.82342	6.44697	-9.75414	84.425	39.0653	31.7175	99.3477	100.28	93.4997
		240	-0.69849	-3.88301	-2.03899	6.45746	-3.49845	7.46888	-13.9105	-7.74987	2.08411	-13.6684	-10.8514	-8.06433	-12.6634	-14.7804
		336	-4.09114	-3.36191	2.34768	10.2832	-0.91548	10.1429	-0.21179	-8.31106	-3.03312	-13.3157	-15.2067	-16.1399	-13.6208	-15.09
		504	-2.04557	-2.26929	-11.1779	-9.25799	-2.07618	2.02859	-11.8773	-17.7178	-4.14961	-17.7028	-22.564	-23.2482	-17.8004	-11.0079
		Figure 8I
		Time (hr)	Isotype		0.1 mg/kg			1 mg/kg			10mg/kg			30mg/kg
		0	1.52032	28.7074	-1.95804	25.1693	–	7.66839	-11.5617	7.29167	1.00464	5.45388	6.50067	7.7454	12.6214	17.1348
		4	10.0838	27.6089	99.5804	99.3228	–	99.5855	99.2235	100.174	101.159	100.439	99.6992	100.077	96.916	99.2977
		24	9.52529	19.1505	100	100.677	–	96.0622	97.4116	87.8472	101.623	100.659	99.248	100.383	96.916	99.4382
		48	16.3202	23.1051	97.4825	96.2754	–	96.3731	92.7524	99.8264	99.0726	100.549	100.05	100.153	99.8287	99.4382
		72	-1.45827	10.4724	72.9371	71.8962	–	97.3057	75.4098	95.6597	94.8995	99.451	99.7995	100.153	96.5734	100
		168	-7.22929	-20.5053	-40.979	24.8307	–	-39.8964	-31.2338	-11.4583	-14.7604	26.5373	80.2975	89.3405	54.7687	84.9719
		240	0.589513	11.3512	-1.32867	34.3115	–	4.55959	-8.71441	10.0694	-17.3107	-40.0073	1.08623	-6.21166	-13.9349	3.37079
		336	-3.87837	3.99121	8.32168	41.4221	–	-8.29016	40.7248	16.1458	-4.79134	-18.5944	11.865	-19.7853	40.0343	-13.6236
		504	0.961837	-16.8803	-21.2587	15.0113	–	-11.0881	35.289	13.0208	44.1267	-16.8375	28.6598	-26.3037	56.3107	-3.65169
		Figure 8J
		Time (hr)	Vehicle		0.1 mg/kg			1 mg/kg			10 mg/kg			30 mg/kg
		0	82.821	84.0479	85.1476	80.8437	94.1647	84.6844	87.6106	86.1381	84.6737	85.5945	91.9945	83.4025	84.9553	87.7002
		4	94.6835	93.5775	91.158	85.4426	83.6789	85.239	88.7389	91.5774	96.1973	95.2331	92.7835	110.166	83.5195	100.4
		24	100	91.13	87.7922	86.8257	85.3673	78.9807	88.4734	73.1828	89.4142	87.2708	87.1029	86.8257	81.0785	81.393
		48	95.8047	83.9438	87.0309	85.8575	95.3791	90.8239	89.2699	98.1045	100.861	96.9618	91.2687	90.3008	103.334	88.0435
		72	107.595	105.867	101.416	93.5685	100.415	112.688	112.832	119.318	113.888	118.491	106.48	124.533	135.498	120.609
		168	102.857	106.336	98.6911	82.1231	102.666	119.54	132.876	129.059	144.72	179.361	130.465	173.081	174.888	169.179
		240	97.0705	98.8891	92.881	84.2324	105.095	100.29	114.558	116.796	126.221	153.379	116.484	159.284	163.641	156.393
		336	102.749	95.296	90.597	84.4053	97.3637	95.7354	109.513	110.219	123.06	149.398	116.232	121.525	132.147	137.557
		504	101.302	98.3683	100.855	89.7303	89.9289	104.172	112.168	114.225	120.17	152.383	127.467	125	126.26	124.342
		Figure 8K
		Time (hr)	Vehicle		0.1 mg/kg			1 mg/kg			10 mg/kg			30 mg/kg
		0	110.204	110.429	109.859	118.519	105.814	87.4251	104.202	140.171	0	95.2381	130.12	128.205	116.25	86.1538
		4	102.041	125.153	142.254	151.852	140.698	113.772	142.857	148.718	200	97.619	130.12	174.359	186.25	103.077
		24	98.9796	74.8466	101.409	96.2963	87.2093	80.2395	152.941	117.949	88.6792	145.238	156.626	374.359	103.75	0
		48	102.041	125.153	142.254	151.852	140.698	113.772	142.857	148.718	200	97.619	130.12	174.359	186.25	103.077
		72	64.2857	92.0245	163.38	212.346	174.419	213.174	225.21	196.581	354.717	216.667	339.759	646.154	265	320
		168	69.3878	126.38	180.282	112.346	151.163	148.503	218.487	179.487	0	438.095	445.783	656.41	271.25	213.846
		240	83.6735	155.828	101.409	160.494	134.884	106.587	0	44.4444	156.604	380.952	166.265	302.564	255	180
		336	111.225	152.147	152.113	133.333	139.535	82.6347	119.328	102.564	64.1509	80.9524	144.578	100	96.25	86.1538
		504	70.4082	119.018	0	141.975	108.139	137.725	124.37	64.9573	96.2264	152.381	166.265	164.103	65	76.9231
