# Supplementary material for: An anti-PD-1–GITR-L bispecific agonist induces GITR clustering-mediated T cell activation for cancer immunotherapy
Source: Nat Cancer. 2022 Mar 7;3(3):337–54. doi: 10.1038/s43018-022-00334-9 (PMC8960412; doi:10.1038/s43018-022-00334-9)
Supplement: Source Data Extended Data Fig. 3 — Numerical data for ED Fig. 3. [file 43018_2022_334_MOESM12_ESM.xlsx]

## Sheet: Ext. Data Fig. 3
		Extended Data Fig. 3A					Extended Data Fig. 3D
		Concentration (ugs/ml)	isotyoe-hG1	isotype-hG1-AA	PD1-GITRL-hG1-AA		Concentration (ugs/ml)	isotyoe-hG1	isotype-hG1-AA	PD1-GITRL-hG1-AA
		50	48.11	3.41	3.07		50	63.92	21.76	2.92
		16.6667	28.71	3.08	2.85		16.6667	49.22	12.29	2.89
		5.55556	14.53	2.83	2.95		5.55556	30.33	6.39	2.89
		1.85185	7.7	3.62	3.57		1.85185	15.74	4.08	2.7
		0.617284	5.22	3.73	3.76		0.617284	7.74	3.54	3.07
		0.205761	4.09	3.59	3.9		0.205761	4.47	3.76	3.1
		0.0685871	3.87	3.84	3.87		0.0685871	4.41	3.94	3.57
		0.0228624	3.81	3.62	4.02		0.0228624	4.06	4.15	3.62
		0.00762079	3.47	3.42	3.56		0.00762079	4.19	4.67	4.93
		0.00254026	3.39	3.33	3.56		0.00254026	4.44	4.33	4.24
		0.000846754	3.27	3.15	3.56		0.000846754	4.88	4.72	3.76
		0.000282251	3.15	2.57	3.34		0.000282251	3.79	3.72	3.96
		Extended Data Fig. 3B					Extended Data Fig. 3E
		Concentration (ugs/ml)	isotyoe-hG1	isotype-hG1-AA	PD1-GITRL-hG1-AA		Concentration (ugs/ml)	isotyoe-hG1	isotype-hG1-AA	PD1-GITRL-hG1-AA
		50	114.97	14.14	4.45		50	200.49	43.17	37.17
		16.6667	92.69	8.5	4.17		16.6667	214.83	48.41	19.32
		5.55556	50.28	5.82	3.84		5.55556	222.2	44.88	11.15
		1.85185	23.73	4.74	3.93		1.85185	209.93	31.28	7.31
		0.617284	11.48	4.17	4.04		0.617284	183.02	17.63	6.02
		0.205761	6.68	4.07	4.12		0.205761	117.49	10.02	5.32
		0.0685871	5.04	4.25	4.34		0.0685871	37.28	7.06	4.91
		0.0228624	4.26	4.04	4.32		0.0228624	15.63	5.68	4.85
		0.00762079	4.01	4.06	4.1		0.00762079	9	4.89	4.67
		0.00254026	3.93	3.78	3.97		0.00254026	6.25	4.72	4.62
		0.000846754	4.19	3.77	3.95		0.000846754	5.48	4.67	4.65
		0.000282251	3.94	3.65	3.69		0.000282251	4.99	4.59	4.69
		Extended Data Fig. 3C					Extended Data Fig. 3F
		Concentration (ugs/ml)	isotyoe-hG1	isotype-hG1-AA	PD1-GITRL-hG1-AA		Concentration (nM)	isotyoe-hG1		anti-PD1-hG1-AA		PD1-GITRL-hG1		PD1-GITRL-hG1-AA
		50	3.44	2.75	3.03		133	1.5757	1.7743	0.1825	0.2054	0.616	0.601	0.0704	0.0696
		16.6667	3.54	3.14	3.17		66.5	1.1922	1.2726	0.1509	0.1526	0.4719	0.4638	0.0723	0.0662
		5.55556	3.21	4.22	2.81		33.25	0.8545	0.9434	0.1425	0.1317	0.4273	0.4562	0.0751	0.0794
		1.85185	3.98	3.39	3.66		16.625	0.5567	0.6306	0.1042	0.1108	0.3435	0.3853	0.0719	0.0703
		0.617284	4.12	4.26	3.77		8.3125	0.2691	0.3101	0.0787	0.0767	0.2775	0.3017	0.066	0.0672
		0.205761	3.93	3.93	4.45		4.15625	0.1103	0.113	0.0629	0.0624	0.1442	0.1556	0.0551	0.0559
		0.0685871	3.81	4.21	4.22		2.07812	0.068	0.0605	0.057	0.0584	0.0603	0.0654	0.0525	0.0509
		0.0228624	3.64	4.1	3.99		1.03906	0.0542	0.0556	0.0533	0.0527	0.0537	0.054	0.0548	0.0547
		0.00762079	3.55	3.7	3.74
		0.00254026	3.7	3.68	3.82
		0.000846754	3.75	3.72	3.69
		0.000282251	3.67	3.6	3.68
		Extended Data Fig. 3G
		Concentration (nM)	Isotype		PD1-GITRL		PD1-GITRL + PNGase F
		266.67	50.1	55.6	9279	8699	8727	8299
		88.89	49.9	54.4	10820	10693	9501	8753
		29.63	60.5	61.5	10789	10131	7895	7851
		9.87667	45.2	52.7	7896	9710	8420	8286
		3.29222	55.1	54.4	7353	8215	5792	5739
		1.09741	59.4	55.7	4769	4633	3835	3527
		0.365802	55	56.5	1557	1557	1516	1350
		0.121934	54	58	554	584	495	414
		0.040645	60	61.9	203	224	213	186
		0.013548	57	63.5	103	98	96.7	92.2
		0.004516	60	59.6	65.6	66.9	86.3	58.2
		0.001505	61.3	65.3	59.2	66.4	63.5	52.4
		Extended Data Fig. 3H
		Concentration (nM)	Isotype		PD1-GITRL		PD1-GITRL + PNGase F
		266.67	72.1	75.6	22680	23420	18278	15887
		88.89	86.7	67.2	26255	24204	19202	15509
		29.63	69.6	65.3	26415	24519	13000	12997
		9.87667	66.8	67.1	21904	20381	16496	14632
		3.29222	66.6	61.5	9176	7853	6139	5439
		1.09741	67.7	66.7	3106	2831	2489	2113
		0.365802	67.5	66.5	1109	963	889	668
		0.121934	65.4	70	407	378	284	268
		0.040645	62.4	65.1	173	163	121	116
		0.013548	60.3	61.4	96.1	85.9	73.2	63.3
		0.004516	59.5	56.8	70.1	60.1	49.8	42.2
		0.001505	60.4	55.3	59.5	57.9	40.1	44.2
		Extended Data Fig. 3I
		Concentration (nM)	Isotype		PD1-GITRL		PD1-GITRL + PNGase F
		66.6675	486123	483003	46649603	47848673	32546903	34033143
		16.6669	435093	470473	48495293	46788603	35123213	35170173
		4.16672	461653	486673	49064293	46483553	39577863	38463753
		1.04168	521353	625443	46076073	45129783	28786443	27397883
		0.26042	495363	819183	36391163	34372323	13341983	19841493
		0.065105	505853	489463	9694683	9479803	5965883	5232883
		0.016276	566413	547593	1669273	1493433	1274043	1104013
		0.004069	542953	562803	901743	604833	565913	258553
		0.001017	625433	546383	786433	545263	400493	103203
		0.000254	400413	541563	620073	518333	485583	4183.33
		6.36e-05	424673	492753	760243	500123	345913	-52586.7
		1.59e-05	539623	538053	726703	493443	277153	180293
		Extended Data Fig. 3J
		Concentration (nM)	Isotype		PD1-GITRL		PD1-GITRL + PNGase F
		266.67	0.919302	1.00918	4.50224	4.39135	6.52579	6.54046
		66.6675	0.951839	0.981722	4.05483	4.0138	5.93993	6.17649
		16.6669	0.881608	1.04452	3.48783	3.79257	5.36314	5.45817
		4.16672	0.904968	1.07198	2.97998	3.10542	2.84664	3.04437
		1.04168	0.976185	1.09625	1.95707	2.01517	2.66621	2.11217
		0.26042	0.969359	1.12203	1.30702	1.28843	1.33098	1.27562
		0.065105	0.891468	1.08426	0.995677	1.09025	1.40971	1.02086
		0.016276	0.913766	1.05878	0.970345	0.993932	1.14335	0.953053
		0.004069	0.941145	0.986045	0.923019	0.898824	1.45923	0.954342
		0.001017	0.937201	0.914524	0.905878	0.980356	1.23519	0.923929
