# Supplementary material for: An anti-PD-1–GITR-L bispecific agonist induces GITR clustering-mediated T cell activation for cancer immunotherapy
Source: Nat Cancer. 2022 Mar 7;3(3):337–54. doi: 10.1038/s43018-022-00334-9 (PMC8960412; doi:10.1038/s43018-022-00334-9)
Supplement: Source Data Extended Data Fig. 4 — Numerical data for ED Fig. 4. [file 43018_2022_334_MOESM13_ESM.xlsx]

## Sheet: Ext. Data Fig. 4
		Extended Data Fig. 4A
		CD8+ T cells - TILS
		GITR+/CT26	95	84	81	79	90
		PD1+/CT26	88	79	62	60	72
		GITR+/EMT6	57	64	55	66	47
		PD1+/EMT6	47	39	36	49	34
		Extended Data Fig. 4B
		Tumor-CD4+ T cells			TDLN-CD4+ T cells			Tumor-CD8+ T cells			TDLN-CD8+ T cells
		isotype	isotype-GITR-L		isotype	isotype-GITR-L		isotype	isotype-GITR-L		isotype	isotype-GITR-L
		356	600		3.37	13.2		672	702		5.46	6.6
		263	441		3.98	16.2		458	958		6.41	8.19
		360	490		4.1	13.4		643	911		4.94	7.38
		423	408					692	608
		351	482					646	626
		185	607					194	967
		Extended Data Fig. 4C
		isotype					anti-PD-1-GITR-L - 1.0 mg/kg					anti-PD-1-GITR-L - 2.9 mg/kg					anti-PD-1-GITR-L - 8.6 mg/kg					anti-PD-1-GITR-L - 25.8mg/kg
	CT26	9.5	10.2	9.16	7.23	8.26	9.12	6.09	10.3	10.2	8.63	11.2	8.16	9.7	9.99	8.67	8.49	11.1	11.1	8.36	6.45	8	7.86	8.52	8.6	9.93
	EMT6	4.83	3.16	4.31	2.97	3.61	3.78	4.09	3.57	4.68	5.54	4.47	3.84	4.57	5.49	5.57	4.43	4.87	5.08	4.41	3.87	4.18	5.84	4.99	2.37	4.44
		Extended Data Fig. 4D
		isotype					anti-PD-1-GITR-L - 1.0 mg/kg					anti-PD-1-GITR-L - 2.9 mg/kg					anti-PD-1-GITR-L - 8.6 mg/kg					anti-PD-1-GITR-L - 25.8mg/kg
	CT26	7.2	6.4	5.6	6.2	5.6	8.6	6.7	8.7	8.1	10.9	7.7	9.6	7.4	10.7	9	7.1	9.8	9.1	8.4	8.9	7	10.1	8.9	11	9.8
	EMT6	7.88	6.43	7.59	7.63	5.66	7.7	9.4	8.06	10.7	11.1	9.2	10.5	6.8	11.9	7.73	10.6	10.9	8.6	10.3	9.4	10.3	7.4	12.8	10.5	9.1
		Extended Data Fig. 4E
		6.0 mg/kg isotype	1.0 mg/kg PD1-GITRL	2.9 mg/kg PD1-GITRL	8.6 mg/kg PD1-GITRL	25.8 mg/kg PD1-GITRL
		0.905912	0.687812	0.822489	2.72888	0.417546
		0.309054	1.10682	0.671181	1.12894	2.29176
		1.00176	0.528399	0.71253	1.27422	1.74007
		0.85	1.05051	1.84505	3.88738	1.54018
		Extended Data Fig. 4F
		isotype	PD1-GITRL
		32	35
		35	36
		36	32
		Extended Data Fig. 4H
			Isotype					PD1-GITRL-0.96mg/kg					PD1-GITRL-2.9mg/kg					PD1-GITRL-8.6mg/kg					PD1-GITRL-25.8mg/kg
		IFNγ	0	0	0	0	0	0	0	0	0	0	0	0	0	0	0	1	2	0	0	7	13	2	7	36	6
		IL-10	3	1	1.05	0	4	4	7	2	5	1	12	3	3	3	7	5	10	6	3	1	11	10	7	10	5
		IL-5	6.19	3.07	6.45	3.07	13.27	3.32	6.53	6.4	12.76	5.26	8.64	10.96	6.67	9.08	9.64	4.05	15.14	11.78	4.97	12.13	61.6	19.5	11.2	48.84	27.88
		CXCL10	63	126	150	253	151	139	173	111	158	132	144	202	159	163	185	157	194	189	181	319	196	190	213	294	201
		CXCL1	2	16	18	0	8	8	6	5	0	1	18	12	4	12	2	7	9	4	2	7	6	8	34	3	6
		CCL2	19	15	35	16	7	7	12	15	21	21	19	26	17	8	17	12	21	21	22	33	57	29	37.7	35	25
		CCL4	0	19	24	0	15	6	0	0	19	16	40	11	0	0	9	23	15	22	14	19	22	14	17	17	20
		TNFα	0.7	0.9	0.4	0.9	0.75	0	1.1	1.07	1.2	0.99	0.7	1.6	0.4	1.77	0.6	1.1	2.3	2	1.1	2	2.3	2	2.9	2.5	1.7
