# Supplementary material for: An anti-PD-1–GITR-L bispecific agonist induces GITR clustering-mediated T cell activation for cancer immunotherapy
Source: Nat Cancer. 2022 Mar 7;3(3):337–54. doi: 10.1038/s43018-022-00334-9 (PMC8960412; doi:10.1038/s43018-022-00334-9)
Supplement: Source Data Extended Data Fig. 5 — Numerical data for ED Fig. 5. [file 43018_2022_334_MOESM14_ESM.xlsx]

## Sheet: Ext. Data Fig. 5
		Extended Data Fig. 5B
		Concentration (nM)	CD4+ T (isotype)		CD4+ T (PD1-GITRL)		CD8+ T (isotype)		CD8+ T (PD1-GITRL)
		16.6669	11.2	11.6	15.2	15	-0.47	-0.55	10.9	8.14
		4.16672	9.08	7.03	6.13	8.62	-8.18	-6.08	-3.27	-2.18
		1.04168	7.35	6.34	8.22	10	-9.65	-5.19	-4.42	-3.99
		0.26042	9.13	6.95	8.59	6.83	-9.61	-7.17	-5.61	-5.01
		0.065105	6.3	5.82	5.28	6.61	-9.66	-6.14	-8.28	-6.97
		Extended Data Fig. 5C
		Concentration (nM)	CD4+ T (isotype)		CD4+ T (PD1-GITRL)		CD8+T (isotype)		CD8+ T (PD1-GITRL)
		16.6669	12.2	12	18	18	-36.3	-36.5	-24	-27.2
		4.16672	4.8	6.99	6.98	7.01	-55	-44.8	-42	-37.1
		1.04168	2.64	3.69	4.87	3.82	-46.3	-42.3	-43.7	-42.8
		0.26042	3.18	4.7	4.35	3.86	-51.6	-42.5	-41.3	-46.1
		0.065105	3.63	3.53	3.96	4.61	-50.2	-45.3	-42.6	-35.8
		Extended Data Fig. 5D
		Concentration (nM)	CD4+ T (isotype)		CD4+ T (PD1-GITRL)		CD8+ T (isotype)		CD8+ T (PD1-GITRL)
		16.6669	36	33.9	46.3	50	44.2	42.9	57.6	63.9
		4.16672	25.4	24.1	28.5	33.8	30.4	31.6	35.8	44.6
		1.04168	23.4	24.3	24.3	26.6	30.6	32	31.6	36.9
		0.26042	21.2	22.8	22.9	25.1	26.8	29	29.2	35
		0.065105	22.1	23.8	22.9	24.9	28.1	31.9	30.8	33.8
		Extended Data Fig. 5E
		Concentration (nM)	CD4+ T (isotype)		CD4+ T (PD1-GITRL)		CD8+ T (isotype)		CD8+ T (PD1-GITRL)
		16.6669	12.3	12.2	6.89	6.71	13.1	13.6	6.03	7.11
		4.16672	2.84	5.41	1.09	1.73	0.95	2.39	0.24	-2.31
		1.04168	0.16	0.36	-0.26	-0.73	-3.23	-1.49	-3.23	-1.49
		0.26042	-0.69	-0.65	-1.22	-1.13	-4.4	-3.65	-3.78	-3.18
		0.065105	-0.86	0.95	1.71	-0.68	-4.87	-1.62	-0.57	-2.07
