# Supplementary material for: An anti-PD-1–GITR-L bispecific agonist induces GITR clustering-mediated T cell activation for cancer immunotherapy
Source: Nat Cancer. 2022 Mar 7;3(3):337–54. doi: 10.1038/s43018-022-00334-9 (PMC8960412; doi:10.1038/s43018-022-00334-9)
Supplement: Source Data Extended Data Fig. 6 — Numerical data for ED Fig. 6. [file 43018_2022_334_MOESM15_ESM.xlsx]

## Sheet: Ext. Data. Fig. 6
		Extended Data Fig. 6A
		Mice	WT F		WT M		HE F		HE M		HO F		HO M
		% mGITR - CD4+ T cells	85	120	70	71	75	78	60	57	0.02	0.25	0.005	0.001
		% hGITR - CD4+ T cells	0	0.5	0.005	0.25	30.2	60.1	32.3	55.8	38.9	70.1	42.5	74.1
		Extended Data Fig. 6B
		Mice	WT F		WT M		HET F		HET M		HO F		HO M
		% mPD-1 - CD4+ T cells	55.1	54.2	38.2	35.1	31.6	34.3	17.4	16.9	0.028	0.025	0.043	0.01
		% hPD-1 - CD4+ T cells	0	0.11	0.027	0.025	62.9	63.5	26.2	25.2	71.3	75.4	75.5	76.5
		Extended Data Fig. 6C
		Treatment	WT		HE		HO
		anti-CD3	180.32	175.22	189	177.15	166.78	169.18
		mPD1-mGITRL = 10	580.41	605.48	451.21	475.05	200.04	205.78
		mPD1-mGITRL = 100	622.21	614.55	427.85	458.25	324.55	350.87
		anti-CD3	188.21	175.21	198.21	187.21	179.21	165.66
		mPD1-hGITRL = 10	145.01	127.89	421.55	349.21	375.89	650.52
		mPD1-hGITRL = 100	135.38	174.55	600.21	302.55	654.87	509.55
		Extended Data Fig. 6D
		Treatment	WT		HE		HO
		anti-CD3	66.9344	77.1392	124.594	140.516	49.139	36.4579
		mPD1-mGITRL = 10	246.28	301.469	464.396	504.171	203.504	190.156
		mPD1-mGITRL = 100	212.171	349.817	372.608	406.971	183.291	192.68
		anti-CD3	54.4443	67.2637	31.9675	18.5916	24.0819	18.4584
		hPD1-mGITRL = 10	53.1822	114.832	180.79	185.987	150.02	200.204
		hPD1-mGITRL = 100	57.5175	119.694	152.666	203.642	274.588	279.429
		Extended Data Fig. 6F
		Time (days)	WT, 1 x 106 cells/mouse			WT, 3 x 106 cells/mouse			HO, 1 x 106 cells/mouse					HO, 3 x 106 cells/mouse
		0	0	0	0	0	0	0	0	0	0	0	0	0	0	0	0	0
		6	51.16	59.74	56.17	147.28	107.25	99.27	102.09	115.66	63.71	79.02	74.31	177.42	149.65	91.66	150.67	84.89
		9	230.93	304.75	152.06	386.98	245.68	285.31	277.54	255.78	153.96	138.39	169.12	415.49	437.87	186.82	326.22	163.5
		14	468.8	678.73	365.86	717.35	575.91	499.59	730.39	590.85	488.64	250.69	288.47	715.5	547.61	507.46	641.84	296.69
		17	519.69	969.77	481.4	451.5	780.31	607.21	758.52	557.44	506.89	311.36	443.78	846.43	604.63	683.52	994.58	342.84
		21	399.12	1460.72	768.36	1149.72	1088.2	938.81	1086.42	868.28	993.07	427.04	538.91	1043.91	764.29	1004.8	1273.41	598.29
		24	530.28	1943.73	966.52	1444.01	1411.59	1014.38	1469.21	1003.92	973.78	615.7	653.8	1467.97	1064.85	1317.11	1466.61	774.34
		Extended Data Fig. 6G
		Time (days)	WT, 1 x 106 cells/mouse							WT, 3 x 106 cells/mouse							HO, 1 x 106 cells/mouse						HO, 3 x 106 cells/mouse
		0	0	0	0	0	0	0	0	0	0	0	0	0	0	0	0	0	0	0	0	0	0	0	0	0	0	0
		6	32.66	52.76	93.33	67.12	48.87	104.35	119.16	52.44	105.37	125.7	72.62	162.98	153.24	91.27	59.81	43.54	41.33	44.05	63.28	77.48	79.52	86.83	113.91	115.74	130.53	71.12
		9	154.73	212.36	174.63	146.2	422.7	161.77	290.12	102.45	236.52	147.8	120.45	385.59	287.37	203.83	129.95	146.34	189.03	103.14	130.87	163.08	211.06	410.68	300.46	131.39	245.25	299.74
		13	167.9	378.53	181.06	390.19	460.76	344.24	481.22	183.73	369.67	238.82	246.07	824.42	533.84	253.79	283.54	401.92	464.99	353.37	223.92	363.94	484.29	703.69	517.81	273.53	358.47	694.29
		16	469.06	569.11	354.31	538.92	852.58	517.75	743.01	322.96	485.54	252.73	344.51	1408.69	673.98	309.34	378.95	576.73	581.83	698.35	429.62	588.05	667.82	1053.55	820.68	304.36	373.66	1032.64
		21	758.67	959.43	274.83	855.79	972.57	802.39	1201.01	389.89	786.83	401.94	465.31	2199.08	1175.26	452.91	569.68	917.27	1200	680.22	471.68	855.61	981.35	894.99	1058.85	543.22	995.45	875.22
		24	1284.85	1250.31	448.1	1314.56	1136.42	805.26	1321.66	411.7	1011	626.81	472.17	2332.56	1261.47	1192.17	833.68	1288.97	2386.64	1047.65	490.58	1076.6	1087.42	1313.11	1576.65	697.58	1146.81	2057.84
		27	1227.01	1879.93	469.85	1342.48	1769.88	893.63	1537.34	423.28	1029.78	1010	722.03	2332.56	1760.46	695.15	1180.32	1275.43	1713.33	1176.05	486.02	1231.84	1172.5	1521.47	1774.74	1611.44	989.93	2057.84
		Extended Data Fig. 6H
		Time (days)	Isotype	anti-PD-1	isotype-GITR-L	combo	PD-1-GITR-L
		16	1
		19	1
		19	1
		22	1
		22	1
		22	1
		22	1
		26	1
		26	1
		27	1
		16		1
		18		1
		22		1
		22		1
		22		1
		26		1
		26		1
		28		1
		28		1
		28		1
		19			1
		22			1
		22			1
		26			1
		26			1
		26			1
		27			1
		28			1
		28			1
		28			1
		22				1
		24				1
		24				1
		28				1
		31				1
		31				1
		33				1
		33				1
		50				0
		50				0
		33					1
		35					1
		35					1
		38					1
		50					0
		50					0
		50					0
		50					0
		50					0
		50					0
		Extended Data Fig. 6I
		Time (days)	Isotype	anti-PD-1	isotype-GITR-L	combo	PD-1-GITR-L
		16	1
		19	1
		19	1
		20	1
		21	1
		21	1
		22	1
		24	1
		24	1
		24	1
		17		1
		17		1
		22		1
		22		1
		23		1
		23		1
		24		1
		25		1
		25		1
		25		1
		16			1
		18			1
		19			1
		22			1
		22			1
		23			1
		23			1
		24			1
		24			1
		25			1
		22				1
		22				1
		23				1
		23				1
		23				1
		31				1
		34				1
		34				1
		50				0
		50				0
		25					1
		32					1
		37					1
		50					0
		50					0
		50					0
		50					0
		50					0
		50					0
		50					0
		Extended Data Fig. 6J
		Time (days)	Isotype	anti-PD-1	isotype-GITR-L	combo	PD-1-GITR-L
		14	1
		19	1
		19	1
		20	1
		20	1
		21	1
		22	1
		23	1
		23	1
		23	1
		17		1
		21		1
		22		1
		22		1
		23		1
		24		1
		24		1
		26		1
		26		1
		27		1
		19			1
		21			1
		21			1
		22			1
		22			1
		26			1
		27			1
		27			1
		28			1
		29			1
		22				1
		22				1
		26				1
		26				1
		30				1
		37				1
		38				1
		50				0
		50				0
		50				0
		30					1
		37					1
		39					1
		45					1
		50					0
		50					0
		50					0
		50					0
		50					0
		50					0
