# Supplementary material for: An anti-PD-1–GITR-L bispecific agonist induces GITR clustering-mediated T cell activation for cancer immunotherapy
Source: Nat Cancer. 2022 Mar 7;3(3):337–54. doi: 10.1038/s43018-022-00334-9 (PMC8960412; doi:10.1038/s43018-022-00334-9)
Supplement: Source Data Extended Data Fig. 7 — Numerical data for ED Fig. 7. [file 43018_2022_334_MOESM16_ESM.xlsx]

## Sheet: Ext. Data Fig. 7
		Extended Data Fig. 7A
		Time (days)	Isotype							PD1-G2a-DANA + GITRL-G2a							PD1-G2a-DANA + GITRL-G2a-DANA							PD1-GITRL							PD-1-G2a-DANA + anti-GITR-G2a
		0	0	0	0	0	0	0	0	0	0	0	0	0	0	0	0	0	0	0	0	0	0	0	0	0	0	0	0	0	0	0	0	0	0	0	0	0	0	0
		8	25.97	29.83	18.91	32.84	20.1	17.19	22.48	16.26	31.19	17.21	20.04	14.69	25.02	19.16	22.34	29.12	19.42	34.24	36.65	15.39	19.93	12.57	0	0	25.37	15.72	19.23	17.29	74.32	67.26	103.52	81.03	100.62	57.67	51.82	58.88	89.79	79.57
		10	57.51	124.26	83.55	121.23	59.15	66.41	88.46	110.74	119.88	60.17	77.42	77.45	71.63	52.79	100.35	70.9	135.86	98.9	106.16	71.03	137.96	80.98	127.41	114.5	75.43	76.05	53.24	86.58	57.97	45.2	61.05	92.22	71.18	134.03	97.04	121.04	75.38	68.46
		14	100.96	189.66	166.6	178.63	188.66	127.01	260.01	129.27	293.3	127.82	63.24	66.64	85.17	72.41	88.79	51.71	225.8	144.73	139.07	118.49	92.7	105.99	121.37	111.92	61.98	109.71	76.74	118.58	108.83	65.29	75.09	110	146.13	114.88	150.16	96.89	113.67	146.62
		17	149.47	298.2	314.67	280.49	215.93	313.2	348.88	287.54	334.87	154.21	260.88	154.33	282.45	152.87	175.05	170.44	276.89	119.47	159.79	118.3	185.66	57.75	66.99	98.84	76.47	143.56	74.43	68.09	107.71	78.19	79.14	135.52	170.98	122.48	251.26	131.45	174.97	227.75
		21	337.22	515.89	573.76	403.15	596.28	434.58	471.83	590	430.01	396.35	259.91	295.34	279.76	255.88	115.8	114.27	433.43	390.26	306.14	361.8	166.48	153.84	134.09	111.81	115.61	140.3	132.86	107.76	188.07	197.1	199.63	172.4	210.47	171.81	354.95	192.39	193.54	285.99
		24	508.65	1159.34	716.01	568.7	791.42	741.95	939.54	748.61	742.03	408.15	453.85	571.21	358.62	225.31	210.81	123.23	381.81	498.05	354.84	797.5	265.59	83.52	182.61	145.66	127.3	97.83	148.26	87.39	215.9	266.16	272.32	265.765	310.65	225.585	445.77	402.235	350.335	354.21
		28	890.14	2028.85	1253.02	995.23	1384.99	1298.41	1644.2	1235.21	1224.35	343.45	253.85	942.5	591.72	371.76	347.84	203.33	629.99	821.78	585.49	1315.88	438.22	86.98	303.45	123.54	111.39	104.15	165.37	76.25	473.73	405.22	385.01	359.13	410.83	479.36	587.22	632.08	507.13	699.9
