# Supplementary material for: An anti-PD-1–GITR-L bispecific agonist induces GITR clustering-mediated T cell activation for cancer immunotherapy
Source: Nat Cancer. 2022 Mar 7;3(3):337–54. doi: 10.1038/s43018-022-00334-9 (PMC8960412; doi:10.1038/s43018-022-00334-9)
Supplement: Source Data Extended Data Fig. 8 — Numerical data for ED Fig. 8. [file 43018_2022_334_MOESM17_ESM.xlsx]

## Sheet: Ext. Data Fig. 8
		Extended Data Fig. 8A
		Time (Days)	Isotype								anti-huPD-1								Isotype/muGITR-L								combo								anti-huPD1/muGITRL
		0	0	0	0	0	0	0	0	0	0	0	0	0	0	0	0	0	0	0	0	0	0	0	0	0	0	0	0	0	0	0	0	0	0	0	0	0	0	0	0	0
		9	92.68	98.94	101.35	116.51	137.37	104.84	84.82	112.85	118.38	100.89	81.18	89.64	113.52	88.3	118	86.3	107.46	119.85	100.57	113.27	104.16	94.89	103.19	105.08	93.18	119.57	94.12	136.65	64.01	78.2	132.9	123.67	132.15	91.52	98.68	65.28	127.57	81.73	102.39	111.64
		12	198.45	138.67	259.38	140.15	371.65	183.8	217.28	237.85	118.37	125.85	97.55	142.9	105.34	158.62	132.33	88.06	261.85	261.84	172.57	300.62	185.98	169.09	269.37	183.1	79.85	111.59	122.21	122.12	58.8	101.32	187.27	152.25	90.1	110.95	57.87	34.51	66.96	96.25	164.41	70.49
		16	276.7	352.85	377.46	278.05	568.71	393.71	449.01	472.35	231.35	148.06	264.38	262.99	202.48	257.37	217.45	117.58	328.05	527.59	230.58	326.01	344.29	366.55	324.24	313.11	168.54	133.55	198.7	66.9	121.72	133.91	301.54	143.62	80.83	96.37	38.38	0	110.15	109.27	43.37	43.17
		20	530.11	566.64	597.81	596.19	768	683.4	750.37	655.01	394.22	324.63	468.57	360.14	357.7	330.18	424.79	355.54	501.01	659.32	416.22	520.4	518.58	557.4	448.88	496.78	105.41	241.69	123.39	162.81	144.12	223.16	494.33	152.3	50.54	125.84	0	0	132.08	64	0	0
		23	747.01	935.17	832.28	838.68	1044.61	1037.54	948.42	1046.38	589.63	555.8	517.79	468.43	482.69	466.71	388.98	423.53	690.89	948.4	636.21	852.54	727.22	938.54	773.72	698.25	213.71	244.4	243.01	146.17	174.12	205.35	551.05	266.34	66.66	72.72	0	0	170.5	81.42	0	0
		Extended Data Fig. 8B
		Time (Days)	Isotype								anti-muPD-1								Isotype/huGITR-L								combo								muPD1/huGITR-L
		0	0	0	0	0	0	0	0	0	0	0	0	0	0	0	0	0	0	0	0	0	0	0	0	0	0	0	0	0	0	0	0	0	0	0	0	0	0	0	0	0
		8	0	49.88	59.84	97.63	23.96	84.65	78.29	62.23	58.03	73.67	70.82	53.92	48.74	82.06	91.43	19.57	32.37	54.37	45.88	50.76	63.74	114.49	59.28	86.53	56.19	62.03	65.82	53.38	66.09	42.69	62.24	35.11	79.47	58.73	39.88	85.41	32.6	41.25	95.64	37.01
		10	69.57	87.93	106.21	120.4	18.33	113.47	102.45	120.3	93.44	77.06	72.48	85.13	135.49	101.45	124.3	69.63	81.42	68.37	82.96	74.49	90.98	162.94	66.31	86.79	94.41	97.52	85.89	72.3	118.02	85.73	93.74	95.93	112.94	90.75	61.95	98.09	43.07	71.27	123.71	147.98
		13	106.76	93.47	121.17	190.41	95.5	119.95	126.31	135.21	116.55	101.78	78.53	130.42	127.51	126.75	172.83	79.62	77.83	88	82.47	107.97	131.8	214.39	84.57	91.54	106.84	99.26	89.21	84.23	98.14	121.87	114.18	112.78	90.95	51.76	22.72	55.76	0	73.87	16.67	110.83
		16	244.85	184.74	173.91	202.19	232.08	266.35	246.21	190.19	172.54	158.51	163.54	185.74	176.62	190.32	206.62	124.17	114.5	156.85	125.03	266.98	122.47	295.87	88.09	124.4	109.81	148.66	112.74	82.74	65.54	122.05	107.83	119.52	29.83	42.73	0	71.14	0	72.36	32.08	93.5
		20	329.97	297.14	265.99	323.69	428.83	296.34	317.44	270.39	244.33	234	225.49	299.61	300.72	247.65	260.5	141.39	142.66	210.8	166.9	284.23	209.2	369.64	164.51	179.24	130.57	139.39	158.9	148.74	93.3	152.58	127.66	84.25	61.95	52.87	0	90.71	0	32.15	97.11	85.27
		24	577.58	467.41	408.62	655.4	652.56	526.79	560.6	331.09	330.36	396.43	339.22	506.43	342.11	240.21	372.3	117.29	197.86	340.84	228.47	270.92	172.58	469.11	167.09	113.27	191.69	246.71	162.11	161.04	164.28	183.75	189.89	119.41	96.7	48.49	0	78.14	0	63.68	37.22	64.23
		28	1145.03	945.59	804.29	986.74	1168.47	1036.35	1058.19	567.28	544.77	613.58	511.76	787.16	578.06	408.56	618.25	292.73	372.22	398.7	319.5	350.62	253.42	486.84	282.58	166.52	209.15	245.31	251.24	190.95	234.42	197.29	203.81	136.41	51.17	37.17	0	33.3	0	73.83	43.18	72.9
		Extended Data Fig. 8C
		CD8+ T cells - TILS	Isotype					anti-huPD-1					isotype/muGITR-L					combo					anti-huPD-1/muGITR-L
		Ki-67+/CD8+	42	55	50	29	41	50	55	70	63	65	58	51	58	56	73	70	69	56	68	58	86	71	88	69	80
		Treg/CD4+	29	29	33	6	24	25	21	24	17	22	21	19	20	21	26	14	13	20	13	18	6	16	13	7	16
		CD226+/CD8+	21	13	13	6	17	19	19	17	27	17	31	16	17	16	18	40	22	19	41	8	45	25	38	35	25
		KCNA+/CD8+	54	53	70	69	61	72	65	94	84	76	78	80	94	74	84	93	98	99	90	95	87	98	97	98	95
		SLAMF6-TIM3+/CD8+TTE	60	58	38	66	40	49	55	51	33	24	17	30	30	25	31	18	17	35	21	22	6	24	15	12	20
		Extended Data Fig. 8D
		CD8+ T cells - TILS	Isotype					anti-muPD-1					isotype/huGITR-L					combo					anti-muPD-1/huGITR-L
		Ki67+/CD8+	34.4	20.4	35.9	41.3	43.5	33.2	34.2	35.2	42.7	33.6	49.7	46.6	54.5	44.1	52.7	55.8	52	51.7	51.8	57.3	60	75	55.9	70	55
		Treg /CD4+	21.1	11.1	9.83	7.61	8.31	12.5	10.2	9.21	11.7	10.9	10.9	5.35	15.5	10.6	12.8	6.05	6.98	3.6	7.36	2.6	7.96	6.42	2.09	6.12	3.28
		CD226+/CD8+	11.3	3.2	7.53	8.05	14.5	3.65	10.8	10	10.5	5.46	9.97	21.5	6.15	10.1	11.6	28.8	28.9	13.7	12.7	28	42.2	23.3	37.4	29.7	47.5
		KCNA3+/CD8+	1.74	1.82	6.11	4.67	31.2	11	9.34	20.5	18.6	9.48	16.8	27.5	45.7	18.2	20.1	24.8	35	27.2	34	24.4	41.1	52.84	61.4	71.5	34.9
		SLAMF6-TIM3+/CD8+TTE	26	7.22	48.8	44.2	43.4	31.6	24.9	31.8	38.7	45.7	47.5	36.9	23	28.9	29.6	13.9	12.8	14.1	14	21.3	7.5	8.6	15	5.8	8.4
		Extended Data Fig. 8E
		Concentration (μg/mL)	Doxorubicin			Fluorouracil			Gemcitabine			Paclitaxel
		250	840	860	1320	45140	42420	43290	48570	56280	55300	8650	9030	8150
		25	16340	21390	23480	753070	822650	711820	191470	185390	212520	153740	211830	129970
		2.5	35400	38460	46810	4657360	4932610	4786340	653210	685740	633550	8063170	9022250	8584510
		0.25	3480270	3640720	3474490	7418360	7696370	6968150	588710	585590	521630	7088290	7992460	7275590
		0.025	8364780	8114010	8542650	21738460	22511580	22069720	728930	600700	748540	9442770	10822010	10260970
		0.0025	17787560	16669320	16080860	24499780	24832740	23058300	12029040	12987860	11420180	21934330	23231270	22425290
		0.00025	19585560	20534150	23136320	22496740	24873930	21872820	22851390	22015190	23997150	23143470	25282100	21893110
		2.5e-05	22050730	23322690	23711090	24329040	24501620	24240290	23634760	25319880	24455530	24355780	24423740	22777080
		Extended Data Fig. 8F
		Concentration (μg/mL)	Vehicle										Gemcitabine - 1 mg/Kg										Gemcitabine - 10 mg/Kg										Gemcitabine - 50 mg/Kg										Gemcitabine - 100 mg/Kg
		0	0	0	0	0	0	0	0	0	0	0	0	0	0	0	0	0	0	0	0	0	0	0	0	0	0	0	0	0	0	0	0	0	0	0	0	0	0	0	0	0	0	0	0	0	0	0	0
		12	91.93	64.53	60.14	69.72	64.44	71.9	81.42	79.18	81.62	76.4	91.22	60.22	63.53	73.34	68.67	85.01	75.89	66.25	78.16	78.92	61.2	70.44	70.81	64.56	84.39	76.94	63.11	80.97	89.99	78.6	68.48	66.08	90.18	62.46	77.34	76.28	61.56	80.2	73.97	84.46	61.71	75.47	67.12	75.63	61.58	77.37	87.62
		14	172.13	142.58	81.32	90.15	122.18	344.15	152.21	129.17	104.69	97.71	172.69	95.1	78.21	99.42	97.18	165.56	86.1	84.27	129.77	69.6	55.57	127.44	53.17	67.74	82.99	78.75	50.72	96.84	93.15	74.5	67.91	74.06	87.78	85.69	84.65	105.96	63.1	66.87	46.95	80.77	63.38	61.42	53.96	94.97	62.2	46.82	78.29
		18	359.84	313.24	307.4	191.44	331.32	204.62	381.22	253.61	187.83	198.9	339.58	173.15	174.17	192.29	191.35	398.78	196.17	163.3	218.34	152.74	79.7	161.29	104.2	88.77	99.87	126.91	53.53	125.55	131.92	128.23	70.64	68.18	96.89	111.6	96.68	125.28	75.25	50.44	68.59	134.9	56.48	67.52	77.67	95.53	61.85	57.54	93.24
		21	592	426.26	512.63	269.38	791.78	298.14	501.08	291.36	339.33	284.06	491.84	262.72	300.38	269.33	247.68	391.1	203.23	321.74	379.21	224.81	118.67	127.32	153.44	115.14	99.76	174.08	68.15	166.63	162.02	120.58	83.88	75.74	105.5	99.83	86.15	145.5	75.99	74.28	71.53	117.96	68.94	81.25	75.44	72.23	52.01	70.27	83.35
		25	833.88	615.72	498.03	389.24	1151.29	509.82	847.09	381.12	565.12	533.79	740.01	483.7	762.82	492.26	512.51	749.55	351.66	546.07	700.19	282.23	152.09	185	265.41	148.12	131.2	188.4	80	233.96	198.06	138.46	105.24	86.75	91.11	102.14	79.13	205.13	72.36	76.19	71.72	139.78	58.83	115.25	105.82	129.6	72.96	73.29	77.89
		28	1153.35	859.05	949.24	530.31	1460.63	631.96	992.62	482.95	871.27	662.41	1159.68	591	777.55	570.58	502.9	1127.66	518.57	1211.21	1006.84	385.53	272.93	284.93	469	154.88	131.67	233.81	109.3	240.3	268.64	157.2	139.77	102.57	111.07	122.05	168.37	220.17	112.99	114.16	103.54	140.6	59.51	137.78	119.64	153.83	89.2	85.13	94.61
		32	1584.63	1462.19	1691.67	670.05	2818.73	–	1608.2	788.58	1344.92	692.88	1445.09	710.54	1414.73	676.35	668.96	1347.53	677.31	1515.18	1259.38	527.54	336.2	546.27	324.62	290.09	247.21	336.93	194.35	377.04	512.59	286.93	184.97	154.55	243	216.02	238.24	233.49	200.4	215.58	141.86	198.08	143.66	179	189.75	275.8	182.96	114.8	161.08
		Extended Data Fig. 8G
		Times (Days)	Isotype										anti-TGFb										PD1-GITRL										PD1-GITRL + anti-TGFb
		0	0	0	0	0	0	0	0	0	0	0	0	0	0	0	0	0	0	0	0	0	0	0	0	0	0	0	0	0	0	0	0	0	0	0	0	0	0	0	0	0
		8	60.61	76.63	66.52	70.02	70.12	60.79	61.54	67.92	55.3	74.22	74.78	55.67	74.98	61.35	67.77	59.11	63.84	70.06	66.14	69.96	75.74	61.14	65.23	72.33	69.44	63.32	72.8	68.81	55.84	59.02	74.77	56.99	61.9	74.26	56.67	67.76	70.01	71.57	66.2	63.55
		10	187.88	165.95	139.84	201.56	161.26	194.66	148.45	180.99	154.48	195.05	172.08	167	126.26	161.62	184.99	165.27	168.95	175.72	159.12	176.4	169.15	170.74	204.61	156.91	172	164.85	195.24	169.53	195.92	166.46	146.72	194.76	201.57	221.59	197.24	160.54	196.26	186.55	170.81	137.66
		13	560.57	403.44	460.69	353.97	339.97	540.67	419.85	427.36	320.19	423.23	316.65	416.73	429.26	282.79	442.88	443.37	390.06	405.92	517.01	377.48	378.7	417.87	532.58	459.88	480.38	427.78	446.09	520.76	426.45	367.34	232.96	437.25	431.17	371.87	390.26	413.96	397.53	354.86	354.79	285.45
		17	858.12	723.89	912.18	788.74	669.58	879.65	825.92	896.06	601.67	905.14	721.18	563.26	880.94	527.79	725.79	916.92	548.53	626.8	1139.03	694.64	804.02	544.78	733.54	706.84	729.53	635.89	672.02	613.31	814.72	916	586.15	408.94	628.12	400.33	254.88	409.8	497.22	348.8	503.15	548.46
		20	1136.34	964.41	1079.77	1037.74	1333.63	1556.05	1332	1347.24	1110.3	1417.17	1116.32	697.16	1130.02	801.5	1069.81	1134.95	854.01	1210.19	1243.8	812.99	1172.17	966.29	1124.62	1042.54	1149.71	1007.4	1059.14	1061.89	1075.11	948.77	652.51	522.37	614.83	529.57	391.06	647.79	780.71	546.79	771.02	602.31
		24	1524.32	1833.28	1898.17	2139.48	2527.75	2202.84	2379.9	2835.54	1686.57	2166	1447.07	1359.63	1543.87	1660.09	1506.22	1145.17	1780.95	1984.51	1892.41	1591.1	1698.16	1540.69	2171.61	1765.42	1765.94	1539.34	1696.66	1753.54	1670.77	1338.56	936.24	1006.5	868.44	767.5	646.37	920.29	1042.11	991.5	1313.46	1088.22
		Extended Data Fig. 8H
		Time (Days)	Isotype										Gemcitibine										PD1-GITRL										Combination
		0	0	0	0	0	0	0	0	0	0	0	0	0	0	0	0	0	0	0	0	0	0	0	0	0	0	0	0	0	0	0	0	0	0	0	0	0	0	0	0	0
		7	20.46	11.26	16.85	12.14	26.98	23.39	28	14.79	19	18	21.16	9.12	20.73	20.12	15.13	17.62	14.7	13.87	22.27	28.62	17.63	30.8	29.46	18.76	14.68	18.47	19.12	12.22	23.13	17.77	26.07	24.53	33.47	31.75	17.15	24.15	18.95	21.74	25.48	28.81
		9	87.79	68.45	118.46	76.53	104.32	87.68	100.04	60.49	99.32	68.87	82.52	75.76	85.39	83.56	88.1	62.03	67.48	98.92	123.92	105.14	84.43	115.13	85.27	74.76	66.38	89.03	102.09	62.28	127.09	82.42	112.09	94.25	74.35	103.09	84.69	102.41	70.78	127.3	78.04	62.85
		11	146.62	127.29	242.25	131.04	161.69	179.16	148.94	116.85	198.6	148.43	127.98	80.65	98.76	105.2	149.4	98.74	117.92	112.01	121.99	124.91	120.52	219.38	185.72	111.59	68.05	96.84	125.87	75.78	201.15	86.35	120.82	135.82	132.56	126.93	79.87	126.53	72.09	141.77	87.42	62.96
		13	169.29	159.16	331.43	205.31	210.2	249.98	225.37	154.18	275.92	220.55	145.14	121.98	104.65	103.84	158.72	93.2	129.18	142.27	154.89	126.53	136.86	302.82	206.04	141.11	146.69	151.23	199.11	154.29	241.05	179.2	143.54	140.69	91.09	139.05	118.06	128.39	76.22	201.34	76.37	69.16
		16	290.2	240.92	417.86	222.51	329.96	419.14	277.95	323.23	367.41	350.49	162.07	128.56	152.1	127.72	171.63	122.85	162.64	187.66	256.94	183.58	257.69	396.15	339.92	190.48	240.47	262.96	273.95	243.02	499.5	255.26	147.62	115.41	113.26	84.47	70.7	108.52	86.1	180.93	92.08	67.4
		20	359.71	368.64	600.65	363.3	522.93	673.45	466.04	429.27	557.86	490.99	210.31	192.94	238.84	227.44	292.15	202.82	211.8	220.12	160.85	212.2	415.35	522.59	468.36	280.31	333.57	432.92	409.57	323.3	690.42	410.78	171.34	100.64	130.52	134.31	114.11	136.16	145.25	210.59	85.93	91.53
		23	478.78	568.03	663.91	568.78	623.19	832.41	507.12	641.64	707.07	697.89	297.51	256.96	296.12	243.12	374.12	275.16	384.91	322.89	304.03	317.97	568.24	692.61	727.77	363.73	387.67	598.98	475.03	380.07	840.59	436.48	215.01	119.5	162.61	176.11	165.16	125.26	197.37	239.39	112.94	106.78
		27	715.95	796.97	860.33	714.88	1103.4	1183.33	796.16	1162.08	863.73	1149.01	492.1	465	552.76	514.8	560.68	437.07	550.52	501.61	512.52	469.11	748.73	1175.91	1105.19	549.45	571.37	748.82	992.01	566.76	1211.42	735.67	399.95	231.54	255	259.35	241.8	295.43	297.62	281.38	249.51	293.56
		Extended Data Fig. 8I
		Time (Days)	Isotype										Gemcitibine										PD1-GITRL										Combination
		9	18.4	18.7	20.9	20.3	17.1	19.9	20.4	20.8	21.5	19.6	18.2	19.5	19	19.2	20.3	21.3	21.3	19	21.6	20.8	19.66	19.8	20.2	20.2	21.6	19.6	20.6	20.3	20.3	20.8	20.9	20.6	20.1	18.9	19.6	20.8	21.6	21.6	19.1	20.4
		11	18.3	18.8	20.7	19.9	16.9	19.3	20	20.9	21.8	20.9	18.4	19.1	18.9	18.6	20.5	21.3	19.4	19.4	21.5	19.26	19.6	19.3	19.8	20.2	21.8	19.4	20.7	20.4	20.2	20.8	20.8	20.3	20.2	18.6	19.3	20	21.5	21.1	19.5	20.2
		13	18.7	18.4	20.9	19.7	17.2	20.2	20.5	21.7	22.2	20.8	18.7	19.1	19.3	18.6	20.6	21.1	19.5	19.4	21.1	20.3	19.9	19.4	20	20	22.4	18.9	21	20.3	20.5	20.9	20.7	20	20.1	18.7	19.6	20.3	22.1	20.9	19.7	20.3
		16	18.6	18.5	20.8	20.1	16.8	20	20.7	21.2	22.1	20.6	18.4	19.5	19.4	18.9	20.6	21.4	19.9	19.4	21.4	20.2	20	20.2	20.3	20.2	22.4	19.6	21	20.5	20.7	21.3	21	20.3	20	18.8	19.9	20.8	22	20.8	19.6	20.1
		20	19.5	18.8	21.4	19.6	17.4	20.6	20.6	22.3	22.7	21.3	19.4	20	19.8	19.5	21.2	21.7	20.2	19.5	21.6	20.8	20	19.6	20.4	20.2	22	19.8	21.7	20.5	20.7	21	21.6	20.8	20.8	19	19.7	21.3	23.8	21.2	20.1	20.5
		23	19.4	18.8	17.55	19.8	17.5	20.7	20.5	22.4	23.1	21.4	19.1	19.9	19.9	19.2	21.3	21.7	20.2	20	22.3	21.1	20.4	19.5	21.1	20.4	22.1	20.2	22.7	20.9	19.8	21.5	21.9	21.6	21.1	19.3	20	21.5	23.9	21.2	19.8	20.6
		27	19.1	18.4	21.3	19.6	17.8	20.6	20.1	21.5	23	18.85	19.6	20.3	19.8	19.5	21.1	21.5	20.6	19.8	21.7	20.3	20.1	19.5	20.5	20	22	20.4	22.4	20.9	19.1	21.8	22	21.9	22	19.7	19.8	22	24	21.7	20.1	21
[truncated: 3 more columns]
