# Supplementary material for: An anti-PD-1–GITR-L bispecific agonist induces GITR clustering-mediated T cell activation for cancer immunotherapy
Source: Nat Cancer. 2022 Mar 7;3(3):337–54. doi: 10.1038/s43018-022-00334-9 (PMC8960412; doi:10.1038/s43018-022-00334-9)
Supplement: Source Data Extended Data Fig. 9 — Numerical data for ED Fig. 9. [file 43018_2022_334_MOESM18_ESM.xlsx]

## Sheet: Ext. Data Fig. 9
		Extended Data Fig. 9A
		Human CD4+ T cells	GITR								PD-1
		CD4+ TCM	17921	18203	7481	7649	3124	3104	7489	7291	20314	19539	23064	23001	9762	9638	17011	18845
		CD4+ TEM	13361	13025	31959	33696	12533	12900	18876	21053	23465	23874	40450	41535	11853	11873	20983	24300
		CD4+ Naive	3175	3075	4638	4742	542	296	2744	2500	8552	7679	12760	12688	3951	3724	9647	10165
		Extended Data Fig. 9B
		Cyno CD4+ T cells	GITR								PD-1
		CD4+ TCM	16930	16612	19304	18568	10554	10699	6847	6781	18399	18555	28136	20295	6757	6571	7159	6888
		CD4+ TEM	22337	22016	18496	18754	4564	4474	4843	4759	32266	33346	37836	25908	16171	15616	15655	15587
		CD4+ Naive	8825	8869	9353	9046	5335	5243	3952	3886	11923	12133	14199	12081	4931	4759	4443	4299
